# Supplementary material for: Louse-borne relapsing fever—A systematic review and analysis of the literature: Part 2—Mortality, Jarisch–Herxheimer reaction, impact on pregnancy
Source: PLoS Negl Trop Dis. 2021 Mar 11;15(3):e0008656. doi: 10.1371/journal.pntd.0008656 (PMC7951929; doi:10.1371/journal.pntd.0008656)
Supplement: S1 Data — Excel spreadsheet containing, in separate sheets, the underlying numerical data. (XLSX) [file pntd.0008656.s009.xlsx]

## Sheet: Data sheet for Figures 2 & 3
Untreated cases
Study	Type of study	Year	Location of St	Grade of Dg	Nr of patiens	Migrant/local (Status)	Latitude	Longitude	City	hospital/location/institution	Scenario	Female	Male	Drug used	D Regimen, Dose	Nr. treated	comment	Mort treated		Nr untreated		Mort untreated	JHR (n)	JHR (%)	pregnancy	abortions	comments, matters of interest
DuchampLa fievre recurrente chez les sebres		1917	Serbia	D (letzte seite)	71	soldiers	44.7872	20.4573	!siehe rechts->Belgrad	hospital in a serbian camp	war	NA	NA	salvarsan or other arsenicals	NA	3		0		68		0	NA	NA	Na	Na
PorotDélire et réactions psychomotrices dans la fièvre récurrente de l'indigène		1917	Algerien	2D, 2E	4	soldiers	36.7525	3.04197	Algiers	Centre neuropsychiatrique Alger	war			neosalvarsan&galyl		2		0		2		0					patienten mit psychischen symptomen, weitere 3 nebenbei erwähnt
PortocalisUn cas d'insufficience surrenale aigue au cours de la fievre recurrente		1917	?	D	1	soldier	40.7369	22.9202	Thessaloniki (=Salonique)	hospital militaire grec n.1 de salonique						NA		NA		1excl	*****	1excl					autopsiebericht eher als kilinischer fallbericht
TausigUeber einen Fall von Milzruptur bei febris recurrens		1917	nich klar	D im nachhinein hat man das blut kontrolliert und obermeier gefunden - b recurrentis	1	soldar	50.4547	30.5238	!nach recherche muss dieses spital ca. bei kiew gewesen sein	k.u.k. Feldspital Nr. 812	war	0	1	no specific	-	0		0		1excl	******	1excl	milzruptur, innere blutung als todesursache, vorgeschädigter mensch
MargolisBoabachtungen über Rückfallfieber		1919	Europa	wird E, nach absprache mit andi	343			post war						Salvarsan	0.6i.v. kind0.3i.v.	76	0			267		0	343 kranke, und 76 davon behandelt, rest unbehandelt, keine toten			die untreated sind abgeleitet von den treated (symptomatisch)
Jouveau-dubreuilEtude clinique sur la fivre recurrente		1920	China	D	95?		Setchuan		1919		nicht ganz klar ob nicht z.t. pat von oben (aber eigentlich gleich, da weltkarte nur studien, nicht pat)					6	0			89		12
Del PradoEstudio del tifus recurrente en el Peru		1920	Peru	D	6	indigens	viele Orte Peru							Arsenicals		4	1			2		0	NA	NA
1steFryAn epidemic of 54 cases of relapsing fever observed in Birjand		1920	Persia	D	54	soldiers	Birjand (heute Iran	outbreak						arsenobillon		34	1			11		1	gibt eine reaktion an, aber nicht als JHR definiert
Relapsing fever at Meshed, north-east persia		1921	NE persia	D	31	local and troops	36.3156	59.568	Mashhad	Meshed	epi?	NA	NA	tartar emetic (selbst autor meint dass praktisch wie untreated)		10		0		21		0		0			auch hier gab es Crisis!!
SergentL'epidemiologie de la fievre recurrente		1922	Algerie	E- nicht klar ob bei allen, aber bei einem zumindest D, bei pregnancy habe ich es auch auf E gestuft, aber erwähnt	145	locals	32.049	-1.251	Beni-Ounif	Beni-Ounif	epidemie/outbreaks	NaN	NA	none?	NA	0?		0		145		0	Na	NA	30	4	2 epidemies, patients 0 are described; 1st between 1907-1909, 2nd between 1913 (okt) - 1914 (july)
MCCullochRelapsing fever in northern Nigeria		1925	Nigeria	D, wirklich alle, ja ausser 3 waren neg, aber bei allen sonst gemacht	300	locals	12.9908	7.60177	!nehme Katsina, hat mehr	Katsina 151 & Kano 149	epidemic	24	259 (fehlen noch17?)	Neokharsivan	0.45g mostly	232	of those injected 12 died, also die die behandelt wurden 3000-68 =232; die zahl 4 tote aus 151 referiert er auf katsina, scheinbar war es dort "milder"	12		68	!!!schlimme bedinungen-52 (prisoners)-30 deaths (from these 32 deaths) were in prison of total 52 prisoners (other 16 untreated, only 2 died!!	32			2	2	mortality nicht ganz klar, siehe seite 3 - zusätzlich angabe dass 5.15 total mortality aber keine klaren obsevations oder estimations
Chu Relapsing fever in children, a study of twenty-six epidemic cases		1931	China	D	26	locals	39.9075	116.397	Peiping=Beijing heute	Union medical colledge, peiping	outbreak/endemic situation	NA	NA	Novarsenobenzol	0.2-0.3g iv	7		0		19		0	trated untreated nicht ganz klar, aber es hat den anschein (siehe s.5) dass es sich hierbei um nur 7 "spezifisch" behandelte handelt	es ist die rede von spontanen krisen	NA	NA	in einleitung spricht autor darüber, dass es die krankheit regelmässig gibt "not infrequently" especially among soldiers
Chung Studies on the transmission of relapsing fever in north chine		1936	china	D	1	(plus unter verdacht die familie. Chinese locals)	39.9075	116.397	Peiping=Beijing heute	Peiping union medical college	endemic situaion	0	1	none	none	0		0		1		0	family didn't want treatment
Chung Relapsing fever, clinical and statistical studies of 377 cases		1939	China	D	377	locals	39.9075	116.397	Peiping=Beijing heute	Peiping union medical college	most cases occurred as epidemics in army camps, poor houses, small inns in the slums.. Overall endemic situation. "endemo-epidemic"	19	318	Neoarspenamine	NA	281	s.24:281 treated;siehe ab s.17es wurden nicht alle behandet, insgesamt 21 tote, also 6.2%, jedoch nicht klar, ob behandelt oder nicht, denn allem anschein nach erhielten einige, keine spezifische therapie	13	13 (s.27u)	56	56 (schlussfolgerung aus s24, dass aus dieser serie nur 281 treated wurden)	8	in 149 gab es eine Temp steigerung, relativ characteristisch für JHR		2	1	pregnancy s.26, nicht ganz klar. Ansonsten wunderbarer artikel!
WolmanObservations on the value of treatment in louse borne relapsing fever		1944	Ethiopia	D	311	locals?	9.0054	38.7636	Addis Abeba	Menelik Hospital Addis ababa				3 groups: ANeosalvarsan 0.6gm i.v., 2 days later bismuth (Salbiolo) i.m., B with human convalescent serum, C untreated (nacl)etc (haben alle anderen auch erhalten) !Die Frage ist, zu was man gruppe B zählen soll, ich tendiere eher zu untreated.		104		6		103		5	104 der serum group, mit 6 toten, unklar wohin verteilen
Penicillin in the treatment of LBRF		1946	egypt	D	105	locals	30.0626	31.2497	Cairo	imbaba fever hospital, abyssia fever hospital, Cairo, Giza province	epidemic	15	90	Penicillin	25'000IU i.m every3h until 1'000'000 reached	52		1		53	0 (1mort, but excl due to concomittend puerperal fever)	0	NA	NA	2	1abort prior to adm in control group (excl, see right) 1 questionable outcome, frühgeburt	(in 3 of the control patients treatment was induced in attept to save life-these were excluded, 1 of them died
louse borne relapsing fever treated with calcium gold keratinine		1948	Kairo Egypt	D	160	locals	30.0626	31.2497	Cairo	Imbaba Fever Hospital in Cairo.	epidemic (mild)	69	91	neosolganal	0.5g i.v.	80		3		80		1	23	14.375	NA	NA	"reaction after treatment" siehe sheet, nicht klar JHR beschriebenMort: All 4 patients were seriously ill and not expected to live when first admitted
Spontaneous rupture of the spleen in RF		1950	Korea	D	1	soldiers american	37.4952	126.72	Bupyeong-Gu	382d station hospital	war	0	1	sympt	fluids etc	1	!!! Symptomatisch, ist das treated?? Plus ****	1	schwierig.. Hatte nur symptomatische therapie erhalten, aslo untreated	1excl	*****	1excl	0	0	0	0	did not receive RF-therapy!! And also a specific spleen rupture publication -> of course 100% mortality
antibiotic treatment		1983	ethiopia	D	377	local	9.0054	38.7636	Addis Abeba	st. Pauls hospital addis ababa, municipal clinics or hospital outpatient clinics - final USNMRU 5	epidemic,endemic situation	13	364	Penicillin aluminium monostearate (PAM), Procaine Penicillin, Ampicillin, Tetracycline HCI, Doxycycline, Erythromycin, Chloramphenicol	Single dose! PAM 600'000 u i.m. or 1'200'000 u i.m., PP 1'000'000 u i.m., Amp 500mg p.o., tetra HCI 250mg i.v. or 500mg p.o., doxy 100mg p.o., Ery 500mg p.o., Chloram 500mg p.o.	371		3		6		0	377	100	0	0
																		check:	991	korrekt
																		check:	991
									1907-1919	1920-1929	1930-1939	1940-1949	1950-1959	1960-1969	1970-1979	1980-1989	1990-1999	2000-2009	2010-2018
								number	337	336	76	236				6
								fatal	0	45	8	6				0
								rate	0	13.3929	10.5263	2.54237				0
								runden	0	13.39	10.53	2.54				0
									0	13.39	10.53	2.54				0
									1907-1919	1920-1929	1930-1939	1940-1949	1950-1959	1960-1969	1970-1979	1980-1989	1990-1999	2000-2009	2010-2018
							Europe	nr	335	none	non	none
								fatal	0
								rate	0
									0
							Africa	nr	2	213	non	236				6
								fatal	0	32		6				0
								rate	0	15.0235	#VALUE!	2.54237				0
									0	0.1502		0.0254				0
							Asia	nr	none	121	76
								fatal		13	8
								rate		10.7438	10.5263
										0.1074	0.1053
Cases treated with antibiotics
Year	Location of St	Grade of Dg	Nr of patiens	Migrant/local (Status)	Latitude	Longitude	City	hospital/location/institution	Scenario	Female	Male	Drug used	D Regimen, Dose	Nr. treated	comment	Mort treated		Nr untreated		Mort untreated	JHR (n)	JHR (%)	pregnancy	abortions	comments, matters of interest
1945	Tunesia	D	40+++	locals	37.1537	9.78594	Menzel Bourguiba	French Naval Hospital in Ferryville. (heute: Menzel Bourguiba)	epidemic	Na	NA	penicillin, neoarsphenamin		40		1		yes, not from this group, and these were only observational		NA	NA	NA	NA	NA	more patients, see study
1946	egypt	D	105	locals	30.0626	31.2497	Cairo	imbaba fever hospital, abyssia fever hospital, Cairo, Giza province	epidemic	15	90	Penicillin	25'000IU i.m every3h until 1'000'000 reached	52		1		53	0 (1mort, but excl due to concomittend puerperal fever)	0	NA	NA	2	1abort prior to adm in control group (excl, see right) 1 questionable outcome, frühgeburt	(in 3 of the control patients treatment was induced in attept to save life-these were excluded, 1 of them died
1947	North Africa (not specified)	D	4	soldiers	not even country			not specified	war	0	4	Penicillin		4		0		0		0					nicht allzu viele angaben, nur das was ich gerade aufgeschrieben habe.
1948	Egypt	D	7	locals	30.0626	31.2497	Cairo	Department of surgery, kasr el ainy university hospital, cairo university fuad	epidemy (dyingout)	3	4	penicillin, neoarsphenamin	NA	7		0		0		0	NA	NA	NA	NA	7 milzabszesse in verbindung mit RF
1950	Europa	D	1			indirectly imported						penicillonm	1000000	1	0	0	0
1951	Korea	D	7	soldiers	37.5326	127.025	Seoul	!korea - not furtherly specified, so seoul was set as standart	war	0	7	Penicillin aqueous, Aureomycin	200'000 IU P every 6 h for 10 days, 250mg aureomycin every 4 hours for Natime	7		0		0		0	0	0	0	0
1954	Korea	D	27 with records (55 lost to follow up)		35.1028	129.04	Busan	MaryknoU Sisters' Clinic, Pusan, Korea (früher Pusan, heute Busan)	endemic/epi	10	16	Chloramphenicol	2gm(4x500mg) or 1gm(2x250mg)	27		0		0		0	Na	NA	NA	NA	55 more which didn't came back for follow up
1967	ethiopia	D	10	local	9.0054	38.7636	Addis Abeba	Princess Tsehai Memorial Hospital, addis ababa	endemic situation	4	5	Tetracycline	250mg i.v.	10		1		0		0	Not defined, but there were reactions, may take warrels def since all messured	#VALUE!	0	0
1968	ethiopia	D	10	locals?	9.0054	38.7636	Addis Abeba	Princess Tsehai Memorial Hospital, addis ababa	endemic situation	NA	NA	tetra, peni	tetra (7) 250mgi.v., 500'000IU i.m cryst peni (1), 2 tetra post spontanous clearance	8		0		2??	erhielten tetra erst nachdem spirocheten verschwunden sind, in dieser studies als kontrolle (einer davon aus bryceson schon erwähnt), mmn nein, da keine REINEN untreated, hier hart excl. Aber erwähnen in text	0	10	100	0	0	Two patients were given 250mg tetracycline (after spirochaetes had disappeared spontaneously) (these acted as control), the JHR or JHR like was in all treated patients, with peni was severe, but started later, spontanous clearance reaction as well, but milder
1968	Kenia	D	1	somali, living in nairobi	-1.28333	36.8167	Nairobi	Kenyatta National Hospital	endemic situation (aquired in Nairobi)/small outbreak	0	1	Achromycin	NA	1		0		~erst nach 5 tagen ging fieber runter..		NA	0	0	0	0	Behandlung ist vermutlich untreated gleichzusetzen, also erfolglos
1968	ethiopia	D	50	local	9.0054	38.7636	Addis Abeba	St Pauls Addis Ababa		6	44	900'000IU procaine benyzlpenicillinate and 300'000IU sodium crystal benzylpenicillinate, for 4d		50		0	0-obwohl nicht gesagt, zuminest 7 tage scheinen alle überlebt zu haben, wird auch gesagt dass keiner ein herzversagen hatte	0		0
1970	ethiopia	D	19	locals	9.0054	38.7636	Addis Abeba	Princess Tsehai Memorial Hospital, addis ababa	endemic situation	0	19	Tetracycline	250mg i.v. SD	19		0		0		0	19	100	0	0
1970	ethiopia	D	62	locals/immigrants (34)	9.0054	38.7636	Addis Abeba	Princess Tseia Memorial and st. Pauls hospital addis ababa	endemic situation	16	46	Tetra, Peni (2)	250mg i.v. T, Peni 80'000 i.m. every 6h	61		3		1 (spontanous crisis) diese wird jedoch in anderer publikation behandelt, aslo sicher nicht hier		0	62	100	6	2	Pregnant received Peni; additionaly 1 gave birth to a live premature infant, 3 pregnancies were uninterrupted
1971	ethiopia	D, blood smear follow up, und erwöhnt dass man es nur so diagnostizieren kann	113, 67 studied (full record)	Ethiopians,	7.66666	36.8333	Jimma	Jimma District hospital, kaffa province	endemic situation	3	64	Penicillin, tetracyclin	3groups, see sheet	67		2		0		0	NA	NA	NA	NA
1971	ethiopia	D	37	local	9.0054	38.7636	Addis Abeba	St. Pauls Hospital, addis ababa	endemic situation	NA	NA	Tetracycline	250mg (16i.v.,21p.o), 500mg next day after spirochaete clearance)	37		2		0		0	"most patients"	#VALUE!	NA	NA
1971	ethiopia	D	7	local	9.0054	38.7636	Addis Abeba	St. Pauls Hospital, addis ababa	endemic situation	0	7	Tetracycline	250mg i.v.	7		0		0		0	whs 7	#VALUE!	0	0
1972	ethiopia	D	25	indigeous	9.0054	38.7636	Addis Abeba	St Pauls Hospital addis ababa	endemic?	1	24	PAM, tetracycline	600'000IUi.m. or 250mgi.v.	25		0		0		0	14	56	NA	NA	all tetra, only 1 peni group had a clinical "crisis"
1972	ethiopia	D	9	locals?	9.0054	38.7636	Addis Abeba	Princess Tsehai Memorial Hospital, addis ababa	endemic situation	0	9	tetracycline	250mg i.v.	9		1		0		0	9	100	0	0
1974	ethiopia	D	26	locals?	9.0054	38.7636	Addis Abeba	municipality clinic, Addis ababa	end?	NA	NA	Doxycycline	100mg SD p.o.	26		0		0		0	26	100	NA	NA
1976	ethiopia	D	29	locals	9.0054	38.7636	Addis Abeba	St. Pauls Hospital, addis ababa	endemic situation	NA	NA	Erythromycin stearate	500mg p.o. single dose	29		0	p0	0		0	NA	#VALUE!	NA	NA
1976	USA (ohio, dayton)	D	1	immigrant	39.7589	-84.1916	Dayton	Dayton, Ohio,	imported	1	0	Penicillin Tetracyclin	in itia lly treated with penicillin followed by tetracycline.	1		0		0		0	0	0	0	0	Several epidemics of louse-borne relapsing fever probably occurred in this country between 1844 and 1874, although these were never laboratory confirmed. Isolated cases o f suspect louse-borne relapsing fever reported after that time either were not laboratory confirmed or were not convincingly differentiated from tick-borne relapsing fever.
1977	ethiopia	D	15	local	9.0054	38.7636	Addis Abeba	USNMRC 5, addia ababa	epi, endemic situation	3	13	Doxycycline	100mg single dose	15		0		0		0	15	100	0	0
1978	ethiopia	D	75	locals	9.0054	38.7636	Addis Abeba	municipality clinic, Addis ababa	endemic situation	0	75	tetra, peni, ery	p.o., i.v. (see extraction sheet for details)	75		0		0		0	"most patients"	#VALUE!	0	0
1979	ethiopia	D	90	locals	9.0054	38.7636	Addis Abeba	municipality clinic, Addis ababa	endemic situation	0	90	tetra, ery or peni	SD	90		0		0		0	78	86.6667	0	0
1983	Ethiopia	D	12	locals?	9.0054	38.7636	Addis Abeba	Addis ababa, USNMRU	endemic situation	0	12	PAM, pyrrolidino-methyl-tetracycline	600'000IUi.m. or 275mg i.v.	12		0		0*		0	12	100	0	0	wonderful JHR paper
1983	ethiopia	D	377	local	9.0054	38.7636	Addis Abeba	st. Pauls hospital addis ababa, municipal clinics or hospital outpatient clinics - final USNMRU 5	epidemic,endemic situation	13	364	Penicillin aluminium monostearate (PAM), Procaine Penicillin, Ampicillin, Tetracycline HCI, Doxycycline, Erythromycin, Chloramphenicol	Single dose! PAM 600'000 u i.m. or 1'200'000 u i.m., PP 1'000'000 u i.m., Amp 500mg p.o., tetra HCI 250mg i.v. or 500mg p.o., doxy 100mg p.o., Ery 500mg p.o., Chloram 500mg p.o.	371		3		6		0	377	100	0	0
1985	Israel	D	2	immigrants (ethiopia)	31.772	35.217	Jerusalem	Shaare Zedek Medical Center	imported	2	0	tetra, mal drug	NA	2		0		0		0	0	0	0	0
1987	ethiopia	D	132	locals?	12.6	37.4667	Gonder	!teaching and provincial hospital northwestern Ethiopia	endemic situation	49	83	peni, tetra	varying doses	132		5		0		0	28	21.2121	NA	NA	Favoring tetra, since peni made more JHR and more deaths!
1988	somalia	D	37	Refugees (from ethiopia)	9.60393	43.3413	Wajaale	Tugwajale B camp, northern Somalia 70km east of Hargeisa, 5km West of Ethiopian border; nicht ganz klar, aber nach bisschen recherche whs in wajaale somalia 70km westlich vonh… und 5km östlich der ethiop grenze	camp, outbreak`~	male:female 0.94		Procai Peni, Tetra	300'000IU i.m first day, second day200mg oral docy	37		0		0		0	0	0	4	2	134 were screened (patients with fever of unknown origin) 37 cases, 4 pregnancies in last 3 months, 2 delivered stillbirths at time of relapsing fevr attack
1991	Ethiopia	D	104	locals, 50%ex-soldiers	7.95	39.1167	Asella	regional referral hospital of asella	epidemic	NA	NA	Low dose penicillin		104		4		0		0	NA	Na	NA	NA	a bit epi
1992	ethiopia	D	63	locals	7.66666	36.8333	Jimma	Jimma Teaching Hospital	epidemic period	29	34	Penicillin, Tetracyclin	Initial treatment with penicillin and continued treatment with tetracycline for a couple of days was justifiable	63		0		0		0	10	15.873	0	0	!?Die häufigkeit der JHR wird von den Autoren selbst als 16.7% angegeben, kann aber gar nicht sein-das wären dann 10.5 patienten?!
1992	ethiopia	D	120	locals	13.4896	39.4786	Mekele	Mekele regional hospital, northern Ethiopia	epi	60	60	Tetracycline, penicillin	Sd 500mgp.o (children1/2),600'000IUi.m. (ch 1/2)	119	ein patient ist wegg, mit schlechter prognose, aber der report lautet 1 mort von 119. der tote war 2h nach admission, und in sehr shclechtetr verfassung, nochbevopr er penicillin erhlielt	1	1, +1ran away with family and poor prognosis, i assume 2, but 1 stated, so 1	0		0	48	40	2	1
1992	ethiopia	D	17	whs locals	9.0054	38.7636	Addis Abeba	Black Lion Hospital, Addis Ababa	endemic situation	0	17	Procai Peni	600'000 IU i.m.	17		0		0		0	14	82.3529	0	0
1992	Ethiopia	D	80	locals	9.0054	38.7636	Addis Abeba	Ethio-swedesh children hospital Addis Abbeba	endemic situaion	35	45	3 rregimens: penicillin then tetracyclin, choramphenicol, or erythromycin	see paper	80		1		0		0	26		Na	NA	JHR, 26 severe JHR, the rest had a moderate to mild!!! Ist in erster library
1993	Ethiopia	D	103	locals	7.95	39.1167	Asella	Asella Hospital, Arsi Region	epidemic/outbreak situation	47	56	proc penicillin, danach peni+tetra oder chloramphenicol (<7y)	200'000IUi.m. + danach verstehe ich nicht (siehe abschnitt methods in studie)	103		2		0		0	63	61.165	0	0	kinder
1993	ethiopia	D	389	locals	7.95	39.1167	Asella	Asella Hospital, it is the tertiary referral centre for Arsi region,southern Ethiopia	epidemy	124	265	Penicillin	low dose (400'000IU) procaine penicillin i.m, repeated 12h after first dose	389		14		0		0	168	43.1877	15	6
1995	ethiopia	D	184	locals	12.6	37.4667	Gonder	Gondar college od medical sciences hospital	epidemic	24	160	Penicillin, Tetracaclin	100'000, 200'000. 400'000IUi.m., or 250mgp.o.	184		6		0		0	54	29.3478	NA	NA
1995	Ethiopia	D	25	locals	7.95	39.1167	Asella	Asella Hospital	epi/end	11	14	Tetracycline, Chloramphenicol	3d, (2g initial, thenn 250mg 4xd	25		1		0		0	14	56	NA	NA
1995	Southern Sudan	D	22	southernSudan	8.30306	30.1406	Leer	Leer Hospital, western upper nile province	epidemic situation	8	14	Tetra, Peni	Our treatment regime was 1 g tetracycline twice daily for 2 d or 500 000 iu (300 mg) intramuscular benzylpenicillin (200’000 iu for children <12yo) daily for 2d if tetracycline was contraindicated	22		1		0		0	4	18.1818	1	1
1996	ethiopia	D	49	locals?	9.0054	38.7636	Addis Abeba	Black Lion Hospital, Addis Ababa	endemic situation	NA	NA	Penicillin	600'000IUi.m	49		1		0		0	36	73.4694	NA	NA	severity of JHR and frequency greatly varied between the different fab and crontol goups
1997	Ethiopia	D	49	locals	9.0054	38.7636	Addis Abeba	Addis ababa (hospitals and health clinics)	endemic situation	3	46	Procai Peni	600'000 IU i.m.	49 (Duplikat patienten von oben)		Duplikat patienten von oben		0		0	36	73.4694	0	0
2000	ethiopia	d	49	locals?	9.0054	38.7636	Addis Abeba	Addis ababa	endemic situation	0	49(incl)	p.penicillin	600'000IUi.m.	49		1		0		0	48	97.9592	0	0
2002	ethiopia	D	262	locals	12.6	37.4667	Gonder	Gondar college od medical sciences hospital	endemic situation	77	185	Penicillin, Tetra, Chloramphenicol	varies, see sheet	262		12		0-gab 20mit spontaner JHR		0	83	31.6794	NA	NA	262 (13177 amissions during study period (9/1995-8/2000) – 1.99%); 20 spontanous JHR
2002	Ethiopia	D	106	locals	7.55	37.85	Hosaena=Hossana	Hossana Hospital	endemic situaion	25	81	procaine penicilline, followed by tetracycline or chloramphenicol	200'000 to 400'000IU i.m., tetra 250mg quater in die (q.i.d. for three days) or chloramphenicol 12mg p.o. q.i.d.)	106		2		0		0	80	75.4717
2004	Ethiopia	D	195	locals	7.30681	38.8151	Gambo Hospital	Gambo General Hospital, rural, between arsi and shoa regions, 250km south of addis ababa, 75'000 people in catchment area	endemic situation	80	115	Tetra, Peni, Erytro-, Clarithromycine		188	194 (7 lost to follow up, mortality data only from 188!)	11	11 (see comment left)	1 (fatality before tr)	?passt das als unteated?	1	NA	NA	0	0	of total 235,878 patients, 197 (0.5%) were found smear-positive for Borrelia recurrentis at diagnosis, 195 with adequate epidemiological data , 121 children <15y
2007	ethiopia	D	8	Malaria CO-I locals	7.30681	38.8151	Gambo Hospital	Gambo General Hospital, rural, between arsi and shoa regions, 250km south of addis ababa, 75'000 people in catchment area	endemic situation	3	5	Penicillin, Macrolid, Tetracycline	3 peni, 3 macro, 2 tetra	8		0		0		0	NA	NA	0	0
2009	Ethiopia	D	154	locals?	7.30681	38.8151	Gambo Hospital	Gambo General Hospital, rural, between arsi and shoa regions, 250km south of addis ababa, 75'000 people in catchment area	endemic situation	66	88	Penicillin, Tetracyclin, Erythromycin	NA	151	151data available	4		0		0	NA	NA	NA	NA	For the <15yo:There were 22,653 patients admitted,of these 154 were diagnosed LBRF(0.68%)
2014	Saudi Arabia	D	1	homeless population	21.4373	40.5127	Taif	King Abdul Aziz Specialist Hospital, Taif, Saudi Arabia	homeless	0	1	Tetracycline	500mg p.o.	1		0		0		0	1	100	0	0	wird nicht klar als JHR gekennzeichnet, aber als solche typisch
2015	Germany	14A,1D	15	refugee (somalia, eritrea, Ethiopia)	48.1372	11.5761	Munich	Bavaria, Germany; meissten autoren aus münchen + ist landeshauptstadt	imported	0	15	Doxycycline	NA	15		1		0		0	10	66.6667	0	0	Achtung! All ten patients with available information had a JHR!
2015	Switzerland	A	1	refugee (eritrea)	47.5596	7.58858	Basel	USB Basel	imported	NA	NA	doxy, Ceftriaxon	doxy 100mg 2xd, Cef 2g/d	1		0		0		0	0	0	0	0
2015	Netherlands	A	2	refugee (eritrea)	53.2192	6.56667	Groningen	University Medical Center Groningen (UMCG	imported	NA	NA	Ceftriaxon, doxycyline	Cef, 2g/d-emp, doxy 200mgi.v./p.o.	2		0		0		0	2	100	0	0
2016	switzerland	D	1	eritrea refugee	47.6333	9.2333	Münsterlingen	Switzerland, Münsterlingen (unter bild)	imported	0	1	Doxycycline	NA	1		0		0		0	whs0	#VALUE!	0	0
2016	Italy	A	3	refugee (somalia)	38.132	13.3356	Palermo	Sicily, Hospital Paolo Giaccone in Palermo, G. Di Cristina Hospital in Palermo, Hospital Paolo Giaccone	imported	0	3	Ceftriaxon, doxycyline	Cef alone, 2x dexy and cef (100mg/D&2g/d)	3		0		0		0	1	33.3333	0	0
2016	Italy	A	1	refugee (somalia)	43.7792	11.2463	Florence	Careggi University Hospital, Florence, Italy	imported	0	1	Ceftriaxon, doxycyline	cef-emp 2gi.v., doxy 100mg2xd for 7 days	1		0		0		0	1	100	0	0
2016	Belgium	D	2	refugee (somalia)	50.8505	4.34878	Brussels	St. Pierre” University Hospital, Brussels	imported	0	2	Ceftriacon, doxycycline	Cef2g/d, doxy100mg/d 10 days	2		0		0		0	1	50	0	0
2016	munich	A	1	migrant/refugee	48.1372	11.5761	Munich	munich	imported	0	1	Doxycycline	NA	1		0		0		0	1	100	0	0
2016	lombardo, italy	A (interessant, C neg)	1	Somali refugee	38.132	13.3356	Palermo	Universitlyhospital Palermo	imported	0	1	Doxycycline	100mg 2xd for 10 days	1		0		0		0	0	0	0	0	mini review
2016	Germany	A	1	refugee (from somalia)	50.7765	8.7645	Marburg	!Germany, university hospital marbug (from author and aknowledgements, not explicitely stated)	imported	0	1	Ceftriaxon, Metronidazol, doxy	Cef 2g/d i.v.,Metro 500mg/d i.v., ->emp, day 7 switch to doxy 100mg2xd for 10days	1		0		0		0	0	0	0	0
2016	switzerland	A/D	4	refugee (eritrea, somalia)	46.9481	7.44744	Bern	!3 institutions in CH, unklar, 2xbasel, 2xmendrisio, 1xzürich, habe mich für capital entschieden	imported	1	3	Cef, Doxy	varyinng,	4		0		0		0	1	25	0	0
2016	Italy	A	1	refugee (somalia)	45.4642	9.19138	Milano	Emergency Department (ED) of Luigi Sacco Hospital	imported	0	1	piperacillin/tazobactam, doxycyclin	pip/taz - emp, switch to doxy 100mg 2xd for 3 days	1		0		0		0	0	0	0	0
2016	Italy	A	5	Somalia	45.1162	7.74261	Turin	Turin, Italy	imported	0	5	Doxy, Ceftriaxon	3xdocy, 1xdoxy+cef, 1xdoxy then Cef	5		0		0		0	2	40	0	0
2016	belgium	A	1	refugee (somalia)	50.6337	5.56749	Liège	Centre Hospitalier Universitaire (CHU) de Lie`ge, Lie`ge, Belgium	imported	0	1	Peni, doxy	Peni 1'000'000IU i.v., next day 100mg doxy2xd for 7 days	1		0		0		0	0	0	0	0
2016	germany	A	25	migrant, refugee	48.1372	11.5761	Munich	München, Klinikum München Schwabing	imported	2	23	Doxycycline	100-200mg p.o initial, subsequently 4-7d 2xd 100mg p.o	25		0		0		0	22	88	0	0
2017	Italy	A	2	migrant	Milano italy	imported						doxy 100mg		2	0	0	0	0? Bei 2tem patienten nil, beim 1sten wenig angaben	0	0	0
2017	Italy	A	1	migrant	Paolo giaccome university hospital Palermo	imported						doxy, ceftr		1	0	0			NA	0	0
2017	israel	D/A	1	pilgrim from ethiopia	32.7922	35.5312	Tiberias	Poriya Mecial Center (formerly), now Baruch Padeh Medical Center	imported	0	1	Tetra, cefuroxim (cholezystitis&sepsis)	t: 100mg 2xd i.v.	1		0		0		0	0	0	0	0	keine JHR aber andere komplikationen
2017	italy	A	1	refugee (east africa)	41.8919	12.5113	Rome	!?Rome ICU?	imported	1	0	Ceftriaxon, doxycyline	day 3:cef 2g every 12h - emp, doxy 100mg every 12h	1		0		0		0	0	0	0	0
2017	italy	A	1	refugee (mali)	45.5356	10.2147	Brescia	Spedali Civili General Hospital, Brescia, Italy	imported	0	1	doxy, Ceftriaxon, amikacin	doxy 100mg2xdp.o., cef2g/di.v., amikazin1g/d i.v.	1		0		0		0	0	0	0	0
2017	Finnland	A	2	Somalia	60.1921	24.9458	Helsinki	!regional hospital, in southern and northern Finnland (details, see map)	imported	0	2	Cefuroxime, Tetra, Ceftriaxon, Meropenem, doxy	details in sheet	2		0		0		0	2	100	0	0
2017	germany	A	1	migrant	53.5511	9.99368	Hamburg	Hamburg	imported	0	1	Cefotacim, Doxycycline	NA	1		0		0		0	0	0	0	0
2018	Ethiopia	E, weil wie sergent und mouzels, 1 patients hatte D, aber nicht mal klar ob der included	63	locals	Asella	endemic						anibiotics		53	7	7	!!nicht ganz klar, 1: von 54 pat eine behandlung unknown, 2 outcomo nicht klar, ob von dem known therapy oder nicht, plus einer referred, der ist unklar, ist zwar whs der gleiche, aber nicht klar definiert		schlechte zahlen, und autor selbtst meint, es habe keine limitetionen und grenzen/schwellen ab wann es JHR ist	0.074	NA	NA
			269	Only LBRF cases: local	7.30681	38.8151	Gambo Hospital	!Gambo General Hospital, rural, between arsi and shoa regions, 250km south of addis ababa, 75'000 people in catchment area	endemic situation	119	150	Penicillin, Macrolid, Tetracycline	36% peni, 7.3% Macro, 35% Tetra	269		19		0		0	NA	NA	NA	NA
			95	locals	7.30681	38.8151	Gambo Hospital	!Gambo General Hospital, rural, between arsi and shoa regions, 250km south of addis ababa, 75'000 people in catchment area	endemic situation	NA	NA	Penicillin, Tetracyclin, Erythromycin	NA	94	94 data available	12		0		0	NA	NA	NA	NA	very poor data
													check:	3631	korrekt
													check:	3631
									1907-1919	1920-1929	1930-1939	1940-1949	1950-1959	1960-1969	1970-1979	1980-1989	1990-1999	2000-2009	2010-2018
								Antibiotics cases				103	35	69	461	554	1155	1127	127
								fatal				2	0	1	8	8	31	61	8
								rate				1.94175	0	1.44928	1.73536	1.44404	2.68398	5.4126	6.29921
								rate round to 2				1.94	0	1.45	1.74	1.44	2.68	5.41	6.3
												1.94	0	1.45	1.74	1.44	2.68	5.41	6.3
						nach kontinenten			1907-1919	1920-1929	1930-1939	1940-1949	1950-1959	1960-1969	1970-1979	1980-1989	1990-1999	2000-2009	2010-2018
							Europe	nr											72	74
								fatal											1	1
								rate				none	0	none	none	none	none	none	1.38889	1.35135
													0						0.0139
							Africa	nr											53
								fatal											7
								rate				0.0194	none	0.0145	0.0174	0.0144	0.0268	0.0541	13.2075
												0.0194		0.0145	0.0174	0.0144	0.0268	0.0541	0.132
							Asia	nr
								fatal
								rate				none	0	none	none	none	none	none	none
													0
Cases treated with arsenicals
Study	Type of study	Year	Location of St	Grade of Dg	Nr of patiens	Migrant/local (Status)	Latitude	Longitude	City	hospital/location/institution	Scenario	Female	Male	Drug used	D Regimen, Dose	Nr. treated	comment	Mort treated		Nr untreated		Mort untreated	JHR (n)	JHR (%)	pregnancy	abortions	comments, matters of interest
HermantNote sur la fievre recurrente		1912	vietnam	D	56	locals		endemic						Arsenoobenzol		56		4							viel besprochen, z.t. auch epi/end fokus angesprochen. Viel über hygiene, und die dortigen probleme der diagnose
MouzelsNote sur 373 cas de fievre		1912	Vietnam	D	373									Arsenoobenzol		332		22	zu den22 (zu bedenken, dass 2 davon knapp vor eintritt also vor behandlung verstarben& 6 weitere 6h nach eintritt-extrem schlechter zustand, 6 weitere whs wegen dysenterie/typhus?) weiter S.10/11 die Autoren schereiben nur 4 tote der RF zu, alle anderen entweder durch andere KR oder COMPL
ConseilTraitement de la fievre recurrente par		1912	Tunesien	D, in den meissten fällen	20		Hopital de la Rabta							salvarsan, neosalvarsan		20		1
Conseil Le Galyl et le Ludyl dans le traitement de la fievre recurrente		1914	Tunis	D	10	locals	36.819	10.1658	Tunis	Institut Pastuer Tunis, lazaret de la roche	epidemic (end of it)	Na	Na	Galyl, Ludyl (both arsenicals)	0.3-0.5g iv	10		0		0		0	0	0	NA	NA
FoleyTraitement de la fievre recurrente nord africaine par le neosalvarsan et l'oralsol		1914	Sud Oranais	D (indirekt geschr, sie beschreiben, dass sie die spriochaeten dissapearance time bei 2-3 h war- musste also D pos sein)	16	Na	32.049	-1.251	Beni-Ounif	Beni-Ounif-de-Figuig	epi/war	NA	Na	neosalvarsan, olarsol	0.5-1cg pro kg KG	16		0		NA		NA	NA	NA	NA	NA	wurde nur von den 16 genauere Daten berichtet, wurde auch berichtet dass bei mehr als 150 kranken, keiner gestorben ist
DudgeonExamination of the urine in cases of		1917	Macedonia	D	100	salonika force	41.9965	21.4314	!nicht klar-> hauptstadt Skopje	infectious hospital	war	NA	NA	kharsivan	0.25g i.v.	100		1		NA		NA	NA	NA	NA	NA
DuchampLa fievre recurrente chez les sebres		1917	Serbia	D (letzte seite)	71	soldiers	44.7872	20.4573	!siehe rechts->Belgrad	hospital in a serbian camp	war	NA	NA	salvarsan or other arsenicals	NA	3		0		68		0	NA	NA	Na	Na
Kostoff Arsal treatment in cases of relapsing fever		1917	Bulgaria (bulgarisches seuchen feldspital)	D (2 wurden beim fieberabfall injiziert, als sie schon spirochätenfrei waren)	32+13	whs soldiers, not clear	42.6983	23.3199	!keine genauere angabe->Sofia	bulgarisches seuchen feldspital	war	NA	Na	Arsalyt	0.4 oder 0.5	45		1		0		0	Na, krise erwähnt bei einem
PorotDélire et réactions psychomotrices dans la fièvre récurrente de l'indigène		1917	Algerien	2D, 2E	4	soldiers	36.7525	3.04197	Algiers	Centre neuropsychiatrique Alger	war			neosalvarsan&galyl		2		0		2		0					patienten mit psychischen symptomen, weitere 3 nebenbei erwähnt
MargolisBoabachtungen über Rückfallfieber		1919	Europa	D wurde in den Fallbeschrieben praktisch immer gemacht, kann also davon ausgehen dass D?	343			post war						Salvarsan	0.6i.v. kind0.3i.v.	76		0	267	0	343 kranke, und 76 davon behandelt, rest unbehandelt, keine toten				die untreated sind abgeleitet von den treated (symptomatisch)
Del PradoEstudio del tifus recurrente en el Peru		1920	Peru	D	6	indigens	viele Orte Peru							Arsenicals		4		1	2	0	NA	NA
1steFryAn epidemic of 54 cases of relapsing fever observed in Birjand		1920	Persia	D	54	soldiers	Birjand (heute Iran	outbreak						arsenobillon		34		1	11	1	gibt eine reaktion an, aber nicht als JHR definiert
On an outbreak in turkey in 1918		1920	turkey	D	66	workers in railway camp	37.0703	41.2146	Nisibis	!!Tui, Hadi. Railway between mossul and nisibin. Location?	outbreak	1	65	neosalvarsan	0.45, 0.3, varies	66		1		not clear		not clear	NA	NA	NA	NA	(m:f ratio matches the population in that camp)
Calwell Relapsing fever: an account of a series of 125 cases with special reference to the palestinian type		1920	Egypt	D	69	soldiers (british and new zealand troops)	30.0626	31.2497	Cairo	27th general hospital Cairo	war	NA	Na	salvarsan or other arsenicals	0.6g doses iv	69		0		NA		NA	NA	NA	NA	NA	nicht abschliessend kalr ob alle fälle gleich ab erstem anfall salvarsan erhielten, siehe seite 1 oben. Die 56 "palestinian" type, sind aller wahrscheinlichkeit nach Tick borne
Relapsing fever at Meshed, north-east persia		1921	NE persia	D	31	local and troops	36.3156	59.568	Mashhad	Meshed	epi?	NA	NA	tartar emetic (selbst autor meint dass praktisch wie untreated)		10		0		21		0		0			auch hier gab es Crisis!!
SergentFievre recurrente et ictere		1921	Alger	D	2	inoculiert durch affe, der widerrum von wildtyp algerier kranke								Arsenicals		2		0
Kerrest La fievre recurrente en sudan		1922	Sudan/Senegal!?	D	48 erste epi, 8 tote+6 weitere Fälle, null tote, im verlauf, ret observation oder bericht.			!!nochmals anschauen ob nicht zu observations		hospital de bamako				Arsenical		54		8		NA		Na	NA	NA	NA	NA	auch wieder relativ diffus, grosstiel beruht auf beobachtungen
MCCullochRelapsing fever in northern Nigeria		1925	Nigeria	D, wirklich alle, ja ausser 3 waren neg, aber bei allen sonst gemacht	300	locals	12.9908	7.60177	!nehme Katsina, hat mehr	Katsina 151 & Kano 149	epidemic	24	259 (fehlen noch17?)	Neokharsivan	0.45g mostly	232	of those injected 12 died, also die die behandelt wurden 3000-68 =232; die zahl 4 tote aus 151 referiert er auf katsina, scheinbar war es dort "milder"	12		68	!!!schlimme bedinungen-52 (prisoners)-30 deaths (from these 32 deaths) were in prison of total 52 prisoners (other 16 untreated, only 2 died!!	32			2	2	mortality nicht ganz klar, siehe seite 3 - zusätzlich angabe dass 5.15 total mortality aber keine klaren obsevations oder estimations
Beveridge The louse borne type of relapsing fever as prevalent in the anglo..		1928	Sudan	D	116	locals	13.6232	25.3543	!Al-Faschir	v.a. darfur district	epidemic situation	59	57	Novarsenobillon	0.45 or 0.6 or 0.9 g	116		8		0		0	NA	NA	NA	NA	schätzen mortalität ohne treatment auf 60-80% da neu für die Leute und noch keine Immunität
Chu Relapsing fever in children, a study of twenty-six epidemic cases		1931	China	D	26	locals	39.9075	116.397	Peiping=Beijing heute	Union medical colledge, peiping	outbreak/endemic situation	NA	NA	Novarsenobenzol	0.2-0.3g iv	7		0		19		0	trated untreated nicht ganz klar, aber es hat den anschein (siehe s.5) dass es sich hierbei um nur 7 "spezifisch" behandelte handelt	es ist die rede von spontanen krisen	NA	NA	in einleitung spricht autor darüber, dass es die krankheit regelmässig gibt "not infrequently" especially among soldiers
Bruns Über Rückfallfieber in Abyssinien		1937	Ethiopien	D	71	locals	9.0054	38.7636	Addis Abeba	Addis ababba	epidemic situation	NA	Na	salvarsan or other arsenicals	Na	71		3		unklar, berichthaft		NA	NA	NA	NA	1abort wird erwähnt	er spricht beobachtend von vielen mehr. Hier aber die Fälle die in Spitälern behandelt wurden und somit sicher diagnostisch "D" Kategorie sind (s.6)
ChangRelapsing fever in Changsha		1938	China	D	41	locals	28.1987	112.971	Changsha	Hsiang Ya Medical Collegde, Changsha	endemic situaion	1	40	Neosalvarsan, acetylarsan	0.1-0.3gm, acetly 2cc or 3cc	41		3		0		0	~s7. nearly all or just 5 ( i tend to 5)
Chung Relapsing fever, clinical and statistical studies of 377 cases		1939	China	D	377	locals	39.9075	116.397	Peiping=Beijing heute	Peiping union medical college	most cases occurred as epidemics in army camps, poor houses, small inns in the slums.. Overall endemic situation. "endemo-epidemic"	19	318	Neoarspenamine	NA	281	s.24:281 treated;siehe ab s.17es wurden nicht alle behandet, insgesamt 21 tote, also 6.2%, jedoch nicht klar, ob behandelt oder nicht, denn allem anschein nach erhielten einige, keine spezifische therapie	13	13 (s.27u)	56	56 (schlussfolgerung aus s24, dass aus dieser serie nur 281 treated wurden)	8	in 149 gab es eine Temp steigerung, relativ characteristisch für JHR		2	1	pregnancy s.26, nicht ganz klar. Ansonsten wunderbarer artikel!
relapsing fever in Abyssinia		1942	ethiopia	D	32	15gold coast africans, 16 abyssinians, 1 Mukamba	6.85181	37.761	Soddo	Soddu, Lake district in abyssinia	epi/end	NA	NA	neoiacol (arsenic)	0.6 or 0.3i.v or dosage per kgi.m.	32		1		0		0	NA	NA	NA	NA
Relapsing fever in addis Ababa		1942	ethiopia	D	340	locals?	9.0054	38.7636	Addis Abeba	Menelik Hospital Addis ababa	epi/end	NA	NA	N.A.B. arsenical	NA	340		12		0		0	NA	NA	NA	NA
WolmanObservations on the value of treatment in louse borne relapsing fever		1944	Ethiopia	D	311	locals?	9.0054	38.7636	Addis Abeba	Menelik Hospital Addis ababa				3 groups: ANeosalvarsan 0.6gm i.v., 2 days later bismuth (Salbiolo) i.m., B with human convalescent serum, C untreated (nacl)etc (haben alle anderen auch erhalten) !Die Frage ist, zu was man gruppe B zählen soll, ich tendiere eher zu untreated.		104		6		103		5	104 der serum group, mit 6 toten, unklar wohin verteilen
WolffAsiatic Relasing fever; report of 134 cases treated with mepharsen		1946	China/India	D	134	chinese soldiers	26.1356	91.8007	!Assam, nehme hauptstadt davon->Dispur	US Army Station Hospital, assam, india	imported from china	NA	NA	Mepharsen	0.04-0.06 1-2 doses 3-5days apart	134		16		0		0	"most patients" but not stated as a JHR, quite unprecise
louse borne relapsing fever treated with calcium gold keratinine		1948	Kairo Egypt	D	160	locals	30.0626	31.2497	Cairo	Imbaba Fever Hospital in Cairo.	epidemic (mild)	69	91	neosolganal	0.5g i.v.	80		3		80		1	23	14.375	NA	NA	"reaction after treatment" siehe sheet, nicht klar JHR beschriebenMort: All 4 patients were seriously ill and not expected to live when first admitted
some experiences with enteric disease		1953	korea	D	2	prisoners (korean) of the UN	37.5326	127.025	Seoul	Korea	war	Na	Na	mepharsen	i.v 0.060gm	2ecl	********	2excl		NA		NA	NA	NA	Na	N	Co-infekte mit s.enteritidis
FinalLudlow 1943 Relapsing fever in Korea		1943	Korea	D	1	local	Seoul	endemic	March 31, 1913,		1	0		Salvarsan	NA	1	0	0	0					weitere angaben von noch mehr patienten mehr als 300, und 30 in einem bestimmten zeitraum ohne jedoch angaben zu diagnostik etc. deswegen nur 1 genommen
															check:	2337	korrekt
															check:	2338
										1907-1919	1920-1929	1930-1939	1940-1949	1950-1959	1960-1969	1970-1979	1980-1989	1990-1999	2000-2009	2010-2018
									number	660	587	400	691
									fatal	29	31	19	38
									rate	4.39394	5.28109	4.75	5.49928
									rundne 2	4.39	5.28	4.75	5.5
										4.39	5.28	4.75	5.5
										1907-1919	1920-1929	1930-1939	1940-1949	1950-1959	1960-1969	1970-1979	1980-1989	1990-1999	2000-2009	2010-2018
								Europe	nr	224	none	none	none
									fatal	2
									rate	0.892857
										0.0089
								Africa	nr	48	473	71	556
									fatal	1	28	3	22
									rate	2.08333	5.91966	4.22535	3.95683
										0.0208	0.0592	0.0423	0.0396
								Asia	nr	388	110	329	135
									fatal	26	2	16	16
									rate	6.70103	1.81818	4.86322	11.8519
										0.067	0.0182	0.0486	0.1184
		1907-1919	1920-1929	1930-1939	1940-1949	1950-1959	1960-1969	1970-1979	1980-1989	1990-1999	2000-2009	2010-2018
Europe	Antibiotics					0						0.0139
	Arsenicals	0.0089
	Untreated	0.0059
Africa	Antibiotics				0.0194		0.0145	0.0174	0.0144	0.0268	0.0541	0.132
	Arsenicals	0.0208	0.0592	0.0423	0.0396
	Untreated	0	0.1502		0.0254				0
Asia	Antibiotics					0
	Arsenicals	0.067	0.0182	0.0486	0.1184
	Untreated		0.1074	0.1053
	1907-1919	1920-1929	1930-1939	1940-1949	1950-1959	1960-1969	1970-1979	1980-1989	1990-1999	2000-2009	2010-2018
Antibiotics (%)				1.94	0	1.45	1.74	1.44	2.68	5.41	6.3
Antibiotics (n)				103	35	69	461	554	1155	1127	127
Arsenicals (%)	4.39	5.28	4.75	5.5
Arsenicals (n)	660	587	400	691
Untreated (%)	0	13.39	10.53	2.54				0
Untreated (n)	337	336	76	236				6

## Sheet: Data sheet CFR, Table 2 & 3
Study	Type of study	Year	Location of St	Grade of Dg	Nr of patiens	Migrant/local (Status)	Latitude	Longitude	City	hospital/location/institution	Scenario	Female	Male	Drug used	D Regimen, Dose	Nr. treated	comment	Mort treated		Nr untreated		Mort untreated	JHR (n)	JHR (%)	pregnancy	abortions	comments, matters of interest
McCowenbillious typhus and relapsing fever		1906	India	Dwhs excl wegen Jahr	4 (3hatten pos micro, 1 neg)	Na	18.8333	74.3833	Sirur	India	NA	NA	4	NA	Na	4	draussen-year****sowieso raus	4		NA		NA	NA	NA	NA	NA	ist effektiv die beschreibung der Co infektion und der toten, 4 (3hatten pos micro, 1 neg) - also 3 def
ChungThe cerebrospinal fluid of patients		1938	China	D	26	locals	39.9075	116.397	Peiping=Beijing heute	Peiping union medical college	undemic	0	26	Na	NA	NA		NA		NA		NA	NA	NA	NA	NA	befasst sich hauptsächlich mit dem CSF der Patienten
DudgeonExamination of the urine in cases of		1917	Macedonia	D	100	salonika force	41.9965	21.4314	!nicht klar-> hauptstadt Skopje	infectious hospital	war	NA	NA	kharsivan	0.25g i.v.	100		1		NA		NA	NA	NA	NA	NA
BoltonImported Losue borne Relapsing fever		1976	USA (ohio, dayton)	D	1	immigrant	39.7589	-84.1916	Dayton	Dayton, Ohio,	imported	1	0	Penicillin Tetracyclin	in itia lly treated with penicillin followed by tetracycline.	1		0		0		0	0	0	0	0	Several epidemics of louse-borne relapsing fever probably occurred in this country between 1844 and 1874, although these were never laboratory confirmed. Isolated cases o f suspect louse-borne relapsing fever reported after that time either were not laboratory confirmed or were not convincingly differentiated from tick-borne relapsing fever.
DuchampLa fievre recurrente chez les sebres		1917	Serbia	D (letzte seite)	71	soldiers	44.7872	20.4573	!siehe rechts->Belgrad	hospital in a serbian camp	war	NA	NA	salvarsan or other arsenicals	NA	3		0		68		0	NA	NA	Na	Na
SergentL'epidemiologie de la fievre recurrente		1922	Algerie	E- absprache mit andi- nicht klar ob bei allen, aber bei einem zumindest D, bei pregnancy habe ich es auch auf E gestuft, aber erwähnt	145	locals	32.049	-1.251	Beni-Ounif	Beni-Ounif	epidemie/outbreaks	NaN	NA	none?	NA	0?		0		145		0	Na	NA	30	4	2 epidemies, patients 0 are described; 1st between 1907-1909, 2nd between 1913 (okt) - 1914 (july)
MulatLouse borne relapsing fever profile at jimma hospital		2005	Ethiopia	D	617	locals	7.66666	36.8333	Jimma	Jimma university hospital, ethiopia	endemic situaion	NA	NA	NA	NA	NA		NA		NA		NA	NA	NA	NA	Na	there are percentages per year on mortality, but the numbers per year on which the percentages count on are not stated!
RoyRelapsing fever epidemic in seoni district		1921	India Seoni district	D	34	locals	22.0869	79.5435	!etwas wirr->Seoni	main hospital buldana	epidemy7outbreak	NA	NA	novarsenobillon and other remedies		partly remedies, partly novarsenobillon		2		not clear		2	NA	NA	NA	NA	very poor recordings, and very confusing
ChangRelapsing fever in Changsha		1938	China	D	41	locals	28.1987	112.971	Changsha	Hsiang Ya Medical Collegde, Changsha	endemic situaion	1	40	Neosalvarsan, acetylarsan	0.1-0.3gm, acetly 2cc or 3cc	41		3		0		0	~s7. nearly all or just 5 ( i tend to 5)
Tewdros2002Relapsing fever in Hossana		2002	Ethiopia	D	106	locals	7.55	37.85	Hosaena=Hossana	Hossana Hospital	endemic situaion	25	81	procaine penicilline, followed by tetracycline or chloramphenicol	200'000 to 400'000IU i.m., tetra 250mg quater in die (q.i.d. for three days) or chloramphenicol 12mg p.o. q.i.d.)	106		2		0		0	80	75.4717
NasrSterile Splenic Abscess after Relapsing fever		1948	Egypt	D	7	locals	30.0626	31.2497	Cairo	Department of surgery, kasr el ainy university hospital, cairo university fuad	epidemy (dyingout)	3	4	penicillin, neoarsphenamin	NA	7		0		0		0	NA	NA	NA	NA	7 milzabszesse in verbindung mit RF
WolffAsiatic Relasing fever; report of 134 cases treated with mepharsen		1946	China/India	D	134	chinese soldiers	26.1356	91.8007	!Assam, nehme hauptstadt davon->Dispur	US Army Station Hospital, assam, india	imported from china	NA	NA	Mepharsen	0.04-0.06 1-2 doses 3-5days apart	134		16		0		0	"most patients" but not stated as a JHR, quite unprecise
*Pattern of admission to the medical intensive care unit		2006	Ethiopia	E - NA (hosp adm)	161	locals	9.0054	38.7636	Addis Abeba	Addis abbaba university teaching hospital, medical intensive care unit	endemic situaion	46	115	NA	NA	161		35		probably 0		0	NA	NA	NA	NA	Studie auf INTENSIVE CARE UNIT - hohe mort, und zusätzlich die inzidenzen etwas anschaut, nur inzidenzen und mortalitäten, nichts anderes, diese Studie ist in syst rev data extraction library
RAUSAtkeyLa fievre recurrente au sudan en 1930		1931	Sudan	whs D	386	v.a. "immigrants" aus dem osten, saisonarbeiter	15.5518	32.5324	!nehme hauptstadt->Khartoum	mehrere regionen	small outbreaks	NA	Na	NA	NA	NA		46		NA		NA if treated or untreated					nicht abschliessend klar ob nicht zu observation
BabesHemorrhagies meningees et autre.. Babes		1916	Romania	D	1	NA	44.4397	26.0963	Bucharest	bukarest	NA	0	1	NA	NA	Na		1		NA		NA	NA	NA	NA	NA
BenhamouAspects actuels de la fievre recurrente epidemique en afrique du nord		1945	Algerie	NA	nur schwangere erwähnt		keine epi angabe-keine koordinaten									NA		NA		NA		NA			54	49 aborte oder frühgeburten	Aufpassen, hier ist einerseits nicht klar welche diagnostische sicherheit vorliegt, andererseits wurde nicht zwischen aborten und frühgeburten unterschieden.
Beveridge The louse borne type of relapsing fever as prevalent in the anglo..		1928	Sudan	D	116	locals	13.6232	25.3543	!Al-Faschir	v.a. darfur district	epidemic situation	59	57	Novarsenobillon	0.45 or 0.6 or 0.9 g	116		8		0		0	NA	NA	NA	NA	schätzen mortalität ohne treatment auf 60-80% da neu für die Leute und noch keine Immunität
Bruns Über Rückfallfieber in Abyssinien		1937	Ethiopien	D	71	locals	9.0054	38.7636	Addis Abeba	Addis ababba	epidemic situation	NA	Na	salvarsan or other arsenicals	Na	71		3		unklar, berichthaft		NA	NA	NA	NA	1abort wird erwähnt	er spricht beobachtend von vielen mehr. Hier aber die Fälle die in Spitälern behandelt wurden und somit sicher diagnostisch "D" Kategorie sind (s.6)
Calwell Relapsing fever: an account of a series of 125 cases with special reference to the palestinian type		1920	Egypt	D	69	soldiers (british and new zealand troops)	30.0626	31.2497	Cairo	27th general hospital Cairo	war	NA	Na	salvarsan or other arsenicals	0.6g doses iv	69		0		NA		NA	NA	NA	NA	NA	nicht abschliessend kalr ob alle fälle gleich ab erstem anfall salvarsan erhielten, siehe seite 1 oben. Die 56 "palestinian" type, sind aller wahrscheinlichkeit nach Tick borne
Chu Relapsing fever in children, a study of twenty-six epidemic cases		1931	China	D	26	locals	39.9075	116.397	Peiping=Beijing heute	Union medical colledge, peiping	outbreak/endemic situation	NA	NA	Novarsenobenzol	0.2-0.3g iv	7		0		19		0	trated untreated nicht ganz klar, aber es hat den anschein (siehe s.5) dass es sich hierbei um nur 7 "spezifisch" behandelte handelt	es ist die rede von spontanen krisen	NA	NA	in einleitung spricht autor darüber, dass es die krankheit regelmässig gibt "not infrequently" especially among soldiers
Chung Studies on the transmission of relapsing fever in north chine		1936	china	D	1	(plus unter verdacht die familie. Chinese locals)	39.9075	116.397	Peiping=Beijing heute	Peiping union medical college	endemic situaion	0	1	none	none	0		0		1		0	family didn't want treatment
Chung Relapsing fever, clinical and statistical studies of 377 cases		1939	China	D	377	locals	39.9075	116.397	Peiping=Beijing heute	Peiping union medical college	most cases occurred as epidemics in army camps, poor houses, small inns in the slums.. Overall endemic situation. "endemo-epidemic"	19	318	Neoarspenamine	NA	281	s.24:281 treated;siehe ab s.17es wurden nicht alle behandet, insgesamt 21 tote, also 6.2%, jedoch nicht klar, ob behandelt oder nicht, denn allem anschein nach erhielten einige, keine spezifische therapie	13	13 (s.27u)	56	56 (schlussfolgerung aus s24, dass aus dieser serie nur 281 treated wurden)	8	in 149 gab es eine Temp steigerung, relativ characteristisch für JHR		2	1	pregnancy s.26, nicht ganz klar. Ansonsten wunderbarer artikel!
Chung Studies on the transmission of relapsing fever in north chine II mode of transmission		1938	China	D	2	locals	39.9075	116.397	Peiping=Beijing heute	Peiping union medical college	endemic situaion	0	2	Novarsenobenzol	0.3-0.45g iv	erst nach 2nd relapse, resp während drittem		0		siehe therapie..		0	not clear	not clear	0	0	!vor allem über transmission, also experimentale Fälle
Conseil Le Galyl et le Ludyl dans le traitement de la fievre recurrente		1914	Tunis	D	10	locals	36.819	10.1658	Tunis	Institut Pastuer Tunis, lazaret de la roche	epidemic (end of it)	Na	Na	Galyl, Ludyl (both arsenicals)	0.3-0.5g iv	10		0		0		0	0	0	NA	NA
Corkhill Activation of latent kala azar by malaria and relapsing fever		1948	Sudan	!NA (hospital admisison data)	477	locals?	15.5518	32.5324	!nehme hauptstadt->Khartoum	different regions in sudan (was a table form the collected data)						NA		NA		NA		NA					only the 477 relapsing fever cases are known here, not even a personal observation, but collected from the data available from that year
CunninghamSerological Observations on Relapsing fever in Madras		1925	Indien	sera from patients	132	locals	13.0674	80.2376	Chennai=Madras	king institute, Madras, 132patients from epidemic at nilgiri hills	epidemic					NA		NA		NA		NA					sonst sehr viele experimente mit tieren und sera der patienten, aber keine weiteren daten
CunninghamFurther Observations on Indian Relapsing fever. Part II. The serology of		1934	Indien (heutiges Pakistan)	all except 3 patients, seen after first attack, for this reason spirochetes weren't able to be verified in the blood in majority of cases, but serum agglutination was made and showed in all cases - serum response	18 (1 davon vermutlich tick borne); zusätzlich gab es eine 2te gruppe (29) welche aber mehrheitlich als tick borne angesehen wurden, von denen ist lediglich 1 von den autoren ziemlich sicher LB, 3 weitere werden LB vermutet (s.18)	locals	30.1956	71.4753	!Nehme Multan, da von da die meissten fäle sind (heutiges pakistan	Multan, Hazro, Dera Ghazi Khan	outbrekas					NA		NA		NA		NA					v.a. serologische untersuchungen, 3 "populatoinen, 1ste ist die studie von 1925, 2te sind die 18, 3te sind die 29, von denen nur vemrutlich 4 lb sind
*Daniel Relapsing fever in children - demographic, social and clinical features		1992	Ethiopia	D	80	locals	9.0054	38.7636	Addis Abeba	Ethio-swedesh children hospital Addis Abbeba	endemic situaion	35	45	3 rregimens: penicillin then tetracyclin, choramphenicol, or erythromycin	see paper	80		1		0		0	26		Na	NA	JHR, 26 severe JHR, the rest had a moderate to mild!!! Ist in erster library
DuchampLa fievre spirocheto-plasmodique		1917	Serbia	D	6	locals	44.7872	20.4573	!unklar wo->Belgrad	Serbs	epi	Na	Na	NA	NA	NA		Na		Na		Na	NA	NA	NA	Na	6 malaria Rf co-infektionen
Dumitresco Injection intraveneuses d'arrhenal dans la fievre recurrente		1918	Romania	D; indeirekt, dass er whs D gemacht hat (bei rückfällen berichtet er, dass er z.z keine spirilline mehr gefunden hat) & dass bei 8 die mit 3 gr behandelt wurden die spirillien mit dem fieber verschwunden sind s.2 unten links	29	NA	44.4397	26.0963	Bucharest	Bukarest	epi, war	na	nA	arrhenal	div, v.a. 3gr	29		whs 0		0		0	NA	NA	NA	NA
FoleyTraitement de la fievre recurrente nord africaine par le neosalvarsan et l'oralsol		1914	Sud Oranais	D (indirekt geschr, sie beschreiben, dass sie die spriochaeten dissapearance time bei 2-3 h war- musste also D pos sein)	16	Na	32.049	-1.251	Beni-Ounif	Beni-Ounif-de-Figuig	epi/war	NA	Na	neosalvarsan, olarsol	0.5-1cg pro kg KG	16		0		NA		NA	NA	NA	NA	NA	wurde nur von den 16 genauere Daten berichtet, wurde auch berichtet dass bei mehr als 150 kranken, keiner gestorben ist
GaudEtude Epidemiologique sur la fievre recurrente en afrique du nord 1943-1945		1947	Lybia, Fezzan	D	224+u.U. 32, siehe vorletzte seite, aber eher nicht	locals	27.0333	14.4333	Sabha	gorda, in sabha	epi	NA	NA	NA	Na	nicht abschliessend klar ob behalndelt oder nicht (s.77) 10 todesfälle		NA		NA		NA			gute epi!!	duplikat! Auchtung	ich unterteile den artikel in die bereiche welche er unterrichtet, dieser teilbereich wurde untersucht von Sogenanntem Dr. Grass, der due epidemie in fezzan auf 15'000, leute schätzt mit mort von 8-10%, weiter in touggourt und biskra 2'750 leute mit 136 leuten, ca 5%mort, tunesien auf 50'000 leute registriert, schätzungen auf 400'000 leute, algerien 16'119 registriert, schätzungen auf 160'000 and…
*GaudEvolution of the epidemic of relapsing fever		1948	Dakar (west afrika)	? Report "cases confirmed" wie weiss man nicht	64	repatriation	14.6937	-17.4441	Dakar	Dakar	imported					NA		NA		NA		NA					we have received a report by Dr. PELTIER, Director-General of Health Services of French West Africa.
Hoesslin clinical picture of relapsing fever		1917	Germany	z.t.Dà/v.a. E	11	soldiers?	52.52	13.405	!keine angaben->Berlin	NA	war, epi	NA	Na	Salvarsan	0.45g	nicht ganz klar ob alle behandelt		auch nicht ganz klar, von 2 todesopfern ist die rede		NA		NA
Kerrest La fievre recurrente en sudan		1922	Sudan/Senegal!?	D	48 erste epi, 8 tote+6 weitere Fälle, null tote, im verlauf, ret observation oder bericht.			!!nochmals anschauen ob nicht zu observations		hospital de bamako				Arsenical		54		8		NA		Na	NA	NA	NA	NA	auch wieder relativ diffus, grosstiel beruht auf beobachtungen
Kostoff Arsal treatment in cases of relapsing fever		1917	Bulgaria (bulgarisches seuchen feldspital)	D (2 wurden beim fieberabfall injiziert, als sie schon spirochätenfrei waren)	32+13	whs soldiers, not clear	42.6983	23.3199	!keine genauere angabe->Sofia	bulgarisches seuchen feldspital	war	NA	Na	Arsalyt	0.4 oder 0.5	45		1		0		0	Na, krise erwähnt bei einem
Loewythe clinical picture and therapy of relpasing fever		1918	ca heutige Ukraine	D, bei 3 Fällen E	17	russian prisoners of war	50.7593	25.3424	!anhaltspunkte wolhynien-Lutsk	epidemiespital nr 14, kranke aus wolhynien	war	0	17	Neosalvarsan	0.45g	14		0 (keine toten erwähnt, aber nicht explizit geschrieben)		3		0(siehe bei treated)	es wird sowas ähnliches beschr, aber nicht wie oft dies stattfindet oder in welcher intensität
MCCullochRelapsing fever in northern Nigeria		1925	Nigeria	D, wirklich alle, ja ausser 3 waren neg, aber bei allen sonst gemacht	300	locals	12.9908	7.60177	!nehme Katsina, hat mehr	Katsina 151 & Kano 149	epidemic	24	259 (fehlen noch17?)	Neokharsivan	0.45g mostly	232	of those injected 12 died, also die die behandelt wurden 3000-68 =232; die zahl 4 tote aus 151 referiert er auf katsina, scheinbar war es dort "milder"	12		68	!!!schlimme bedinungen-52 (prisoners)-30 deaths (from these 32 deaths) were in prison of total 52 prisoners (other 16 untreated, only 2 died!!	32			2	2	mortality nicht ganz klar, siehe seite 3 - zusätzlich angabe dass 5.15 total mortality aber keine klaren obsevations oder estimations
MilliousLes epidemies febriles non classes et la fievre recurrente		1913	Vietnam	D	14 (nicht klar bezeichnet als 14 Fälle, sicher viele mehr, aber leider oftmals ohne genaue angaben, diese 14 sind die welche numberisch durch den artikel festgehalten wurden		19.8	105.767	Thanh Hoa	Quang Hoa	epidemic					NA		sehr unklar,		NA		NA					sehr unklarer artikel, der eher beschreibend wirkt, es sind 4 tote auf 5 erwähnt, auch die stelle ist eher schwierig zu interpretieren
PorotDélire et réactions psychomotrices dans la fièvre récurrente de l'indigène		1917	Algerien	2D, 2E	4	soldiers	36.7525	3.04197	Algiers	Centre neuropsychiatrique Alger	war			neosalvarsan&galyl		2		0		2		0					patienten mit psychischen symptomen, weitere 3 nebenbei erwähnt
PortocalisUn cas d'insufficience surrenale aigue au cours de la fievre recurrente		1917	?	D	1	soldier	40.7369	22.9202	Thessaloniki (=Salonique)	hospital militaire grec n.1 de salonique						NA		NA		1excl	*****	1excl					autopsiebericht eher als kilinischer fallbericht
PortocalisThe treatment of recurring fever		1917	?	NA/E	422	soldier?	40.7369	22.9202	Thessaloniki (=Salonique)	hospital militaire grec n.1 de salonique		Na		mercury, galyl	i.v. bis 0.20g	82		NA nur rückfälle als outcome festgestellt		340		Na nur rückfälle als angabe festegestellt					praktisch nur epi infos!
RobertsonRelapsing fever in Shanghai		1932	China	D	371 - clinical data from 350	chinese	31.2222	121.458	Shanghai	Lester Chinese hospital	endemic situaion/beginning epi			i.v. N.A.B. (novarsenobillon) or in children myosalvarsan i.m. or infantile acetylarsan	~0.007g/kgKG	all? 350		6		not entirely clear if all got therapy, becuase often there is word of untreated cases		NA	s.11 erwähnung, dass dies auch so vorkommt		s29 - 5case	2 abort/totgeburt im 7ten monat/miscarriage - 1 frühgeburt	berichtet von "pseudo attacks" - keine richtiger relapse, aber dennoch leichte temp
SelwynClarkeRelapsing fever in the gold Coast		1923	Ghana	D	158		5.55602	-0.1969	Accra	Accra	outbreak/endemic situation	2	156	Novarsenobillon (N.A.B		117?		1		siehe seite 32ff, sehr verwissend,		NA
SenecalTreatment of recurrent fever with penicillin		1950	Afghanistan	D	22	locals?	34.5281	69.1723	Kabul	NA, Khaboul?	endmic situatopn			Penicillin	50'000i.v., danach150'000 während 24h, in 3stdl i.m. inject	22		NA		NA		NA	NA				she wenige angaben, keine zu mortalitäten
ShaulPenicillin in the treatement of relaping fever		1947	North Africa (not specified)	D	4	soldiers	not even country			not specified	war	0	4	Penicillin		4		0		0		0					nicht allzu viele angaben, nur das was ich gerade aufgeschrieben habe.
SmirnoffDie Anwedung des Salvarsan bei febris recurrens		1912	Russland	D indirekt zu schlussfolgern, da von zeiten der spirochäten verscwindens geredet wird	240	NA	55.7522	37.6156	Moscow	Moskau, Basmannsches hospital				Salvarsan	im, sc & iv, beste ergebnisse mit iv aber keine angaben zu mortalitäten oder ähnlichem	NA		NA		NA		NA
Sterling-OkuniewskiDer Blutdruck im Verlaufe von Rückfallfieber		1918	Polen?	NA	18	NA	51.75	19.4667	Lodz	Krankenhaus für Typhuskranke, radogoszcz bei Lodz		15	3	Neosalvarsan		NA		NA		NA		NA
TausigUeber einen Fall von Milzruptur bei febris recurrens		1917	nich klar	D im nachhinein hat man das blut kontrolliert und obermeier gefunden - b recurrentis	1	soldar	50.4547	30.5238	!nach recherche muss dieses spital ca. bei kiew gewesen sein	k.u.k. Feldspital Nr. 812	war	0	1	no specific	-	0		0		1excl	******	1excl	milzruptur, innere blutung als todesursache, vorgeschädigter mensch
VokoticClinical and electrocardiographic findings of the heart in patients with…lbrf		1968	ethiopia	D	50	local	9.0054	38.7636	Addis Abeba	St Pauls Addis Ababa		6	44	900'000IU procaine benyzlpenicillinate and 300'000IU sodium crystal benzylpenicillinate, for 4d		50		0	0-obwohl nicht gesagt, zuminest 7 tage scheinen alle überlebt zu haben, wird auch gesagt dass keiner ein herzversagen hatte	0		0
WolmanObservations on the value of treatment in louse borne relapsing fever		1944	Ethiopia	D	311	locals?	9.0054	38.7636	Addis Abeba	Menelik Hospital Addis ababa				3 groups: ANeosalvarsan 0.6gm i.v., 2 days later bismuth (Salbiolo) i.m., B with human convalescent serum, C untreated (nacl)etc (haben alle anderen auch erhalten) !Die Frage ist, zu was man gruppe B zählen soll, ich tendiere eher zu untreated.		104		6		103		5	104 der serum group, mit 6 toten, unklar wohin verteilen
25 cases of…		2016	germany	A	25	migrant, refugee	48.1372	11.5761	Munich	München, Klinikum München Schwabing	imported	2	23	Doxycycline	100-200mg p.o initial, subsequently 4-7d 2xd 100mg p.o	25		0		0		0	22	88	0	0
a somali ref…		2017	germany	A	1	migrant	53.5511	9.99368	Hamburg	Hamburg	imported	0	1	Cefotacim, Doxycycline	NA	1		0		0		0	0	0	0	0
activation of…		1977	ethiopia	D	15	local	9.0054	38.7636	Addis Abeba	USNMRC 5, addia ababa	epi, endemic situation	3	13	Doxycycline	100mg single dose	15		0		0		0	15	100	0	0
acute hemodynamic		1967	ethiopia	D	10	local	9.0054	38.7636	Addis Abeba	Princess Tsehai Memorial Hospital, addis ababa	endemic situation	4	5	Tetracycline	250mg i.v.	10		1		0		0	Not defined, but there were reactions, may take warrels def since all messured	#VALUE!	0	0
antibiotic treatment		1983	ethiopia	D	377	local	9.0054	38.7636	Addis Abeba	st. Pauls hospital addis ababa, municipal clinics or hospital outpatient clinics - final USNMRU 5	epidemic,endemic situation	13	364	Penicillin aluminium monostearate (PAM), Procaine Penicillin, Ampicillin, Tetracycline HCI, Doxycycline, Erythromycin, Chloramphenicol	Single dose! PAM 600'000 u i.m. or 1'200'000 u i.m., PP 1'000'000 u i.m., Amp 500mg p.o., tetra HCI 250mg i.v. or 500mg p.o., doxy 100mg p.o., Ery 500mg p.o., Chloram 500mg p.o.	371		3		6		0	377	100	0	0
antibiotis in the tr		1951	Korea	D	7	soldiers	37.5326	127.025	Seoul	!korea - not furtherly specified, so seoul was set as standart	war	0	7	Penicillin aqueous, Aureomycin	200'000 IU P every 6 h for 10 days, 250mg aureomycin every 4 hours for Natime	7		0		0		0	0	0	0	0
bleeding in perrine 37		1971	ethiopia	D	37	local	9.0054	38.7636	Addis Abeba	St. Pauls Hospital, addis ababa	endemic situation	NA	NA	Tetracycline	250mg (16i.v.,21p.o), 500mg next day after spirochaete clearance)	37		2		0		0	"most patients"	#VALUE!	NA	NA
bleeding in perine 7patietn		1971	ethiopia	D	7	local	9.0054	38.7636	Addis Abeba	St. Pauls Hospital, addis ababa	endemic situation	0	7	Tetracycline	250mg i.v.	7		0		0		0	whs 7	#VALUE!	0	0
borrelia recurrentis characterization		1997	ethiopia	D/A	18	local	9.0054	38.7636	Addis Abeba	Addis ababa	not clear	1	17	NA	NA	NA		NA		NA		NA	NA	NA	NA	NA
borrelia recurrentis in head lice		2013	ethiopia	D/A (lice only)	24	locals	11.5936	37.3908	Bahir Dar	Bahir Dar Hospital, Ethiopia	endemic situation	1	23	NA	Na	NA		NA		NA		NA	NA	NA	NA	NA
borrelia recurrentis infection		2016	munich	A	1	migrant/refugee	48.1372	11.5761	Munich	munich	imported	0	1	Doxycycline	NA	1		0		0		0	1	100	0	0
borrellia recurrentis infection: single dose…		1978	ethiopia	D	75	locals	9.0054	38.7636	Addis Abeba	municipality clinic, Addis ababa	endemic situation	0	75	tetra, peni, ery	p.o., i.v. (see extraction sheet for details)	75		0		0		0	"most patients"	#VALUE!	0	0
Cardioarespiratory…		1970	ethiopia	D	19	locals	9.0054	38.7636	Addis Abeba	Princess Tsehai Memorial Hospital, addis ababa	endemic situation	0	19	Tetracycline	250mg i.v. SD	19		0		0		0	19	100	0	0
Case report, infectious disease in pilgrims		2017	israel	D/A	1	pilgrim from ethiopia	32.7922	35.5312	Tiberias	Poriya Mecial Center (formerly), now Baruch Padeh Medical Center	imported	0	1	Tetra, cefuroxim (cholezystitis&sepsis)	t: 100mg 2xd i.v.	1		0		0		0	0	0	0	0	keine JHR aber andere komplikationen
Bleeding in LBRF 29 patients (1976)		1976	ethiopia	D	29	locals	9.0054	38.7636	Addis Abeba	St. Pauls Hospital, addis ababa	endemic situation	NA	NA	Erythromycin stearate	500mg p.o. single dose	29		0	p0	0		0	NA	#VALUE!	NA	NA
Characteristics of louse borne		2004	Ethiopia	D	195	locals	7.30681	38.8151	Gambo Hospital	Gambo General Hospital, rural, between arsi and shoa regions, 250km south of addis ababa, 75'000 people in catchment area	endemic situation	80	115	Tetra, Peni, Erytro-, Clarithromycine		188	194 (7 lost to follow up, mortality data only from 188!)	11	11 (see comment left)	1 (fatality before tr)	?passt das als unteated?	1	NA	NA	0	0	of total 235,878 patients, 197 (0.5%) were found smear-positive for Borrelia recurrentis at diagnosis, 195 with adequate epidemiological data , 121 children <15y
Clinical and laboratory..bryceson		1970	ethiopia	D	62	locals/immigrants (34)	9.0054	38.7636	Addis Abeba	Princess Tseia Memorial and st. Pauls hospital addis ababa	endemic situation	16	46	Tetra, Peni (2)	250mg i.v. T, Peni 80'000 i.m. every 6h	61		3		1 (spontanous crisis) diese wird jedoch in anderer publikation behandelt, aslo sicher nicht hier		0	62	100	6	2	Pregnant received Peni; additionaly 1 gave birth to a live premature infant, 3 pregnancies were uninterrupted
Clinial presentations		1988	somalia	D	37	Refugees (from ethiopia)	9.60393	43.3413	Wajaale	Tugwajale B camp, northern Somalia 70km east of Hargeisa, 5km West of Ethiopian border; nicht ganz klar, aber nach bisschen recherche whs in wajaale somalia 70km westlich vonh… und 5km östlich der ethiop grenze	camp, outbreak`~	male:female 0.94		Procai Peni, Tetra	300'000IU i.m first day, second day200mg oral docy	37		0		0		0	0	0	4	2	134 were screened (patients with fever of unknown origin) 37 cases, 4 pregnancies in last 3 months, 2 delivered stillbirths at time of relapsing fevr attack
Detection of plasma tumor necrosis factor		1992	ethiopia	D	17	whs locals	9.0054	38.7636	Addis Abeba	Black Lion Hospital, Addis Ababa	endemic situation	0	17	Procai Peni	600'000 IU i.m.	17		0		0		0	14	82.3529	0	0
Ectoparasitism and …Brouqui 2005		2005	France	Antibodies of B.recurrentis	15	homeless population	43.297	5.38107	Marseilles	Marseilles	unnoticed outbreak	NA	Na	NA	NA	NA		NA		NA		NA	NA	NA	no pop	no pop	15/930 (1.61) Seroprevalence
Effect of antibody..		1997	Ethiopia	D	49	locals	9.0054	38.7636	Addis Abeba	Addis ababa (hospitals and health clinics)	endemic situation	3	46	Procai Peni	600'000 IU i.m.	49 (selbe pat Fekkade 1996 recombinant)		49 (Duplikat Fekkade 1996 recombinant)		0		0	36	73.4694	0	0
epidemic louse borne relapsing fever, rumbek county		1999	Sudan	A	6	semi nomads	6.80619	29.6774	Rumbek	Rumbek county	outbreak	NA	NA	NA	NA	Na		NA		NA		NA	NA	NA	NA	NA	15% (6 of 39 suspected) further observations suspecting an ongoing epidemy
Epidemic of louse borne relapsing fever in ethiopida		1993	ethiopia	D	657	repatriation of soldiers (former prisoners of war/refugees)	13.4896	39.4786	Mekele	Bahr Dar, Mekele	epidemic	0	714	tetra, peni	500mg p.o. single dose, peni i.m. dose not clear	not clear		seems 0 or 1		yes, nr not clear		not clear	not clear	not clear	0	0
(duplikat des "epidemic of louse borne…1993, weil teil in mekele teil in bahr dar camp diagnostiziert wurden)		1993	Ethiopia	D	57	rest wie im original	11.5936	37.3908	Bahir Dar	!Bahr Dar, Mekele siehe vorne	rest wie original					NA		NA		NA		NA
Fouth case of LBRF in italy…		2016	lombardo, italy	A (interessant, C neg)	1	Somali refugee	38.132	13.3356	Palermo	Universitlyhospital Palermo	imported	0	1	Doxycycline	100mg 2xd for 10 days	1		0		0		0	0	0	0	0	mini review
Head Lice in pygmies		2016	Kongo	A (aber indirekt, sprich in kopfläusen)	10 Läuse von 6 Individuen	pygmies	lasse extra offen			Kongo, 3 villages: Thanry-Ipendja, Pokola, Béné-Gamboma	ind sign, unnoticed outbreak	NA	NA	NA	Na	NA		NA		NA		NA	NA	NA	NA	NA	DNA ofB. recurrentis was detected in 10/630 (1.58%) head lice belonging to clade A collected from 6/126 (4.76%) individuals. Suggesting that a small unnoticed outbreak may have occurred in the population in this area
Haemorrhagic diathesis		2016	Germany	A	1	refugee (from somalia)	50.7765	8.7645	Marburg	!Germany, university hospital marbug (from author and aknowledgements, not explicitely stated)	imported	0	1	Ceftriaxon, Metronidazol, doxy	Cef 2g/d i.v.,Metro 500mg/d i.v., ->emp, day 7 switch to doxy 100mg2xd for 10days	1		0		0		0	0	0	0	0
increasing prevalence		2016	switzerland	?	2	refugee (from ?)	47.5596	7.58858	Basel	University Hospital Basel	imported	NA	NA	NA	NA	N		NA		NA		NA	NA	NA	NA	NA	2 LBRF Fälle (2014/2015) entdeckt wurden. 2.5% aller hospitalizationen, 4.5% der iunfektiösen Ursachen
infection with b. recurrentis		1979	ethiopia	D	90	locals	9.0054	38.7636	Addis Abeba	municipality clinic, Addis ababa	endemic situation	0	90	tetra, ery or peni	SD	90		0		0		0	78	86.6667	0	0
Leucopenia and fever in the "Jarisch Herxheimer" reaction		1968	ethiopia	D	10	locals?	9.0054	38.7636	Addis Abeba	Princess Tsehai Memorial Hospital, addis ababa	endemic situation	NA	NA	tetra, peni	tetra (7) 250mgi.v., 500'000IU i.m cryst peni (1), 2 tetra post spontanous clearance	8		0		2??	erhielten tetra erst nachdem spirocheten verschwunden sind, in dieser studies als kontrolle (einer davon aus bryceson schon erwähnt), mmn nein, da keine REINEN untreated, hier hart excl. Aber erwähnen in text	0	10	100	0	0	Two patients were given 250mg tetracycline (after spirochaetes had disappeared spontaneously) (these acted as control), the JHR or JHR like was in all treated patients, with peni was severe, but started later, spontanous clearance reaction as well, but milder
Lice rodents and many hopes		2017	italy	A	1	refugee (east africa)	41.8919	12.5113	Rome	!?Rome ICU?	imported	1	0	Ceftriaxon, doxycyline	day 3:cef 2g every 12h - emp, doxy 100mg every 12h	1		0		0		0	0	0	0	0
louse borne relapsing fever, mortality and frequency of the JHR		1987	ethiopia	D	132	locals?	12.6	37.4667	Gonder	!teaching and provincial hospital northwestern Ethiopia	endemic situation	49	83	peni, tetra	varying doses	132		5		0		0	28	21.2121	NA	NA	Favoring tetra, since peni made more JHR and more deaths!
louse borne relapsing fever osthoff 2016		2016	switzerland	A/D	4	refugee (eritrea, somalia)	46.9481	7.44744	Bern	!3 institutions in CH, unklar, 2xbasel, 2xmendrisio, 1xzürich, habe mich für capital entschieden	imported	1	3	Cef, Doxy	varyinng,	4		0		0		0	1	25	0	0
Louse borne relapsing fever (Borrelia recurrentis) diagnosed in 15..		2015	Germany	14A,1D	15	refugee (somalia, eritrea, Ethiopia)	48.1372	11.5761	Munich	Bavaria, Germany; meissten autoren aus münchen + ist landeshauptstadt	imported	0	15	Doxycycline	NA	15		1		0		0	10	66.6667	0	0	Achtung! All ten patients with available information had a JHR!
louse borne relapsing fever (borrelia recurrentis) in a somali refugee		2016	Italy	A	1	refugee (somalia)	45.4642	9.19138	Milano	Emergency Department (ED) of Luigi Sacco Hospital	imported	0	1	piperacillin/tazobactam, doxycyclin	pip/taz - emp, switch to doxy 100mg 2xd for 3 days	1		0		0		0	0	0	0	0
Louse borne relapsing fever (borrelia recurrentis) in an eritrean refugee		2015	Switzerland	A	1	refugee (eritrea)	47.5596	7.58858	Basel	USB Basel	imported	NA	NA	doxy, Ceftriaxon	doxy 100mg 2xd, Cef 2g/d	1		0		0		0	0	0	0	0
Louse borne relapsing fever borrelia recurrentis in asylum seekers in nehterlands		2015	Netherlands	A	2	refugee (eritrea)	53.2192	6.56667	Groningen	University Medical Center Groningen (UMCG	imported	NA	NA	Ceftriaxon, doxycyline	Cef, 2g/d-emp, doxy 200mgi.v./p.o.	2		0		0		0	2	100	0	0
louseborne relapsing fever among east african refugees		2016	Italy	A	5	Somalia	45.1162	7.74261	Turin	Turin, Italy	imported	0	5	Doxy, Ceftriaxon	3xdocy, 1xdoxy+cef, 1xdoxy then Cef	5		0		0		0	2	40	0	0
louse borne relapsing fever and malaria co-infection		2007	ethiopia	D	8	Malaria CO-I locals	7.30681	38.8151	Gambo Hospital	Gambo General Hospital, rural, between arsi and shoa regions, 250km south of addis ababa, 75'000 people in catchment area	endemic situation	3	5	Penicillin, Macrolid, Tetracycline	3 peni, 3 macro, 2 tetra	8		0		0		0	NA	NA	0	0
<LBRF Ramos 2007 (double, cause separation of CI and only LBRF; in diesem Falle zusammen?					269	Only LBRF cases: local	7.30681	38.8151	Gambo Hospital	!Gambo General Hospital, rural, between arsi and shoa regions, 250km south of addis ababa, 75'000 people in catchment area	endemic situation	119	150	Penicillin, Macrolid, Tetracycline	36% peni, 7.3% Macro, 35% Tetra	269		19		0		0	NA	NA	NA	NA
louse borne relapsing fever epidemic in arssi regoin		1993	ethiopia	D	653	locals	7.95	39.1167	Asella	!Arssi region, south ethiopia	outbreak	191	462	NA	NA	NA whs alle		18		NA		NA	NA	NA	NA	NA
louse borne relapsing fever in a mali refugee		2017	italy	A	1	refugee (mali)	45.5356	10.2147	Brescia	Spedali Civili General Hospital, Brescia, Italy	imported	0	1	doxy, Ceftriaxon, amikacin	doxy 100mg2xdp.o., cef2g/di.v., amikazin1g/d i.v.	1		0		0		0	0	0	0	0
Louse borne relapsing fever in a refugee from somalia in belgium		2016	belgium	A	1	refugee (somalia)	50.6337	5.56749	Liège	Centre Hospitalier Universitaire (CHU) de Lie`ge, Lie`ge, Belgium	imported	0	1	Peni, doxy	Peni 1'000'000IU i.v., next day 100mg doxy2xd for 7 days	1		0		0		0	0	0	0	0
Louse borne relapsing fever Ombati 1968		1968	Kenia	D	1	somali, living in nairobi	-1.28333	36.8167	Nairobi	Kenyatta National Hospital	endemic situation (aquired in Nairobi)/small outbreak	0	1	Achromycin	NA	1		0		~erst nach 5 tagen ging fieber runter..		NA	0	0	0	0	Behandlung ist vermutlich untreated gleichzusetzen, also erfolglos
Louse borne relapsing fever in ethiopian children: experience of a rural hospital		2009	Ethiopia	D	154	locals?	7.30681	38.8151	Gambo Hospital	Gambo General Hospital, rural, between arsi and shoa regions, 250km south of addis ababa, 75'000 people in catchment area	endemic situation	66	88	Penicillin, Tetracyclin, Erythromycin	NA	151	151data available	4		0		0	NA	NA	NA	NA	For the <15yo:There were 22,653 patients admitted,of these 154 were diagnosed LBRF(0.68%)
<LBRF Ramos 2009 (double becuase separation children&adults); in diesem Falle zusammen?					95	locals	7.30681	38.8151	Gambo Hospital	!Gambo General Hospital, rural, between arsi and shoa regions, 250km south of addis ababa, 75'000 people in catchment area	endemic situation	NA	NA	Penicillin, Tetracyclin, Erythromycin	NA	94	94 data available	12		0		0	NA	NA	NA	NA	very poor data
louse borne relapsing fever in Finnland		2017	Finnland	A	2	Somalia	60.1921	24.9458	Helsinki	!regional hospital, in southern and northern Finnland (details, see map)	imported	0	2	Cefuroxime, Tetra, Ceftriaxon, Meropenem, doxy	details in sheet	2		0		0		0	2	100	0	0
Louse borne relapsing fever in southern Sudan		1995	Southern Sudan	D	22	southernSudan	8.30306	30.1406	Leer	Leer Hospital, western upper nile province	epidemic situation	8	14	Tetra, Peni	Our treatment regime was 1 g tetracycline twice daily for 2 d or 500 000 iu (300 mg) intramuscular benzylpenicillin (200’000 iu for children <12yo) daily for 2d if tetracycline was contraindicated	22		1		0		0	4	18.1818	1	1
Louse borne relapsing fever in Persia		1948	Persia	D	214	locals?	30.3392	48.3043	Abadan	Abadan	epidemic status	m:f 19:1		N.A.B. arsenical	0.45g inj	97 on admission		5 in total		117 noT, after 1.st relapse (n=75; 64.1%) -> treatment. Unterteilung in 2 gruppen, jedoch mortalitäten nicht klar aus welcher gruppe!	!!??	NA		NA	Na	NA
Louse borne relapsing fever in young migrants 2015 ciervo		2016	Italy	A	3	refugee (somalia)	38.132	13.3356	Palermo	Sicily, Hospital Paolo Giaccone in Palermo, G. Di Cristina Hospital in Palermo, Hospital Paolo Giaccone	imported	0	3	Ceftriaxon, doxycyline	Cef alone, 2x dexy and cef (100mg/D&2g/d)	3		0		0		0	1	33.3333	0	0
Louse brone relapsing fever in Children		1992	ethiopia	D	63	locals	7.66666	36.8333	Jimma	Jimma Teaching Hospital	epidemic period	29	34	Penicillin, Tetracyclin	Initial treatment with penicillin and continued treatment with tetracycline for a couple of days was justifiable	63		0		0		0	10	15.873	0	0	!?Die häufigkeit der JHR wird von den Autoren selbst als 16.7% angegeben, kann aber gar nicht sein-das wären dann 10.5 patienten?!
Louse borne relapsing fever profile at felegehiwot		2014	ethiopia	D	225	locals	11.5936	37.3908	Bahir Dar	Felegehiwot referral hospital, Bahir Dar city	epi2010endemic situation	18	207	NA	NA	NA		NA		NA		N	NA	NA	NA	NA	LBRF-like symptoms in 2009-2012 was 4559; The overall prevalence of LBRF was 225 (4.9%)
louse borne relapsing fever treated with calcium gold keratinine		1948	Kairo Egypt	D	160	locals	30.0626	31.2497	Cairo	Imbaba Fever Hospital in Cairo.	epidemic (mild)	69	91	neosolganal	0.5g i.v.	80		3		80		1	23	14.375	NA	NA	"reaction after treatment" siehe sheet, nicht klar JHR beschriebenMort: All 4 patients were seriously ill and not expected to live when first admitted
Louse borne relapsing fever in Haifa		1946	Haifa (heute israel)	D	200	locals?	32.8184	34.9885	Haifa	Government or Lazaret Hospital, Haifa (heutiges israel	epidemic, taken endemic form	NA	NA	novarsan, bismuth, acetylarsan, stovarsole	too confusing, see sheet	185	!it is not clearly stated from which group the 4 fatal cases derived	4	4 (nicht abschliessend klar, aber höchstwahrscheinlich treated group)	15	0 (siehe mort tr)	0	NA	NA	NA	NA	4 todesfälle, whs aus treatment group. Aber nicht ganz klar, wurde einfach gesagt, dass 4 der 200 verstarben)
Louse borne relapsing fever in ethiopian immigrant		1985	Israel	D	2	immigrants (ethiopia)	31.772	35.217	Jerusalem	Shaare Zedek Medical Center	imported	2	0	tetra, mal drug	NA	2		0		0		0	0	0	0	0
Louse borne relapsing fever in the sudan		1980	Sudan	D	32	locals?	15.5518	32.5324	Khartoum	Khartorum	outbreak	1	31	NA	NA	NA		5?		NA		NA	NA	NA	Na	NA
Louse borne relapsing fever in ethiopian children borgnolo		1993	Ethiopia	D	103	locals	7.95	39.1167	Asella	Asella Hospital, Arsi Region	epidemic/outbreak situation	47	56	proc penicillin, danach peni+tetra oder chloramphenicol (<7y)	200'000IUi.m. + danach verstehe ich nicht (siehe abschnitt methods in studie)	103		2		0		0	63	61.165	0	0	kinder
Louse borne relapsing fever with meningeal involvement		2016	Italy	A	1	refugee (somalia)	43.7792	11.2463	Florence	Careggi University Hospital, Florence, Italy	imported	0	1	Ceftriaxon, doxycyline	cef-emp 2gi.v., doxy 100mg2xd for 7 days	1		0		0		0	1	100	0	0
Louse borne relapsing fever. A clinical end epidemiological		1993	ethiopia	D	389	locals	7.95	39.1167	Asella	Asella Hospital, it is the tertiary referral centre for Arsi region,southern Ethiopia	epidemy	124	265	Penicillin	low dose (400'000IU) procaine penicillin i.m, repeated 12h after first dose	389		14		0		0	168	43.1877	15	6
Louse borne relapsing fever I a clinical and epidemiological		1977	Sudan	D	363	local/immigrants (mainly southern sudan)	15.5518	32.5324	Khartoum	Khartorum	imp,end	30	330	drug not stated, but in conclusion with his part II, antibiotics can be assumed for all.	not stated	363		20		0		0	NA	NA	?not stated-at least 4	4
Louse borne relapsing fever II comparison (teil II von oberen)		1977	Sudan	D	160	!achtung, 160sindaus den 363 von oben				!""	"	12	148	peni, tetra	fortified procaine penicillin 400'000UI first day, next day 2g tetra in divided doses of 500mg every 6h	160!!nicht, sind pat von oben		0(select. From above		0		0	23	14.375	"	"	22 der "JHR" waren leichte temp erhöhungen, muss man nochmals anschauen, autor so schein es mir präzisiert hier grenzwertig nicht
Meptazinol diminished the JHR etc		1983	ethiopia	D	33	locals?	9.0054	38.7636	Addis Abeba	St.Pauls Hospital, Addis Ababa	endemic situation	NA	NA	tetra	250mg i.v. SD	33		NA		1?tetra fter clearance of sp		NA	33	100	NA	NA	nochmals durchschauen, mglw biased weil eben genau die JHR auch die Fragestellung ist
Louse borne relapsing fever Rijkels		1971	ethiopia	D, blood smear follow up, und erwöhnt dass man es nur so diagnostizieren kann	113, 67 studied (full record)	Ethiopians,	7.66666	36.8333	Jimma	Jimma District hospital, kaffa province	endemic situation	3	64	Penicillin, tetracyclin	3groups, see sheet	67		2		0		0	NA	NA	NA	NA
On an outbreak in turkey in 1918		1920	turkey	D	66	workers in railway camp	37.0703	41.2146	Nisibis	!!Tui, Hadi. Railway between mossul and nisibin. Location?	outbreak	1	65	neosalvarsan	0.45, 0.3, varies	66		1		not clear		not clear	NA	NA	NA	NA	(m:f ratio matches the population in that camp)
On two Varieties of Relapsing Fever		1911	India	D	2	soldiers	12.9724	77.5806	Bangalore	Bangalore	not clear	0	2	not clear	NA	not clear		0		not clear		0	NA	NA	NA	NA
Outbreak of LBRF in Jimma, western Ethiopia		1996	Ethiopia	D?	615	Mixed, mainly students, jobless and soldiers, from country mainly	7.66666	36.8333	Jimma	Jimma hospital	epidemy	224	391	NA	NA	NA		NA		NA		NA	NA	NA	NA	NA	only epidemiological data, Incidence rate in this report: 852.2/100’000 for LBRF in Jimma is really high compared to previous report 4.5/100’000.
Pathophysiology and Immunoogy of JHR		1983	Ethiopia	D	12	locals?	9.0054	38.7636	Addis Abeba	Addis ababa, USNMRU	endemic situation	0	12	PAM, pyrrolidino-methyl-tetracycline	600'000IUi.m. or 275mg i.v.	12		0		0*		0	12	100	0	0	wonderful JHR paper
Penicillin vs. Tetracycline in the treatment…		1972	ethiopia	D	25	indigeous	9.0054	38.7636	Addis Abeba	St Pauls Hospital addis ababa	endemic?	1	24	PAM, tetracycline	600'000IUi.m. or 250mgi.v.	25		0		0		0	14	56	NA	NA	all tetra, only 1 peni group had a clinical "crisis"
Phagozytosis of borrelia recurrentis		1980	ethiopia	D	11	local?	9.0054	38.7636	Addis Abeba	Addis ababa, USNMRU&st.pauls hosp	endemic situation	0	11	Erythromycin stearate, tetracycline hydrochloride and procaine penicillin (or)	500mgp.o., 500mgp.oori.v.,600'000IU i.m	11		NA,whs 0		0		0	9	81.8182	0	0
Prevalence and risk factors etc		2014	ethiopia	D	10 (out of 407)	locals (high risk groups)	11.5936	37.3908	Bahir Dar	Bahir Dar Hospital, Ethiopia	endemic situation	3	7	NA	NA	NA		NA		NA		NA	NA	NA	NA	NA	schöne epid daten!
Prevention of JHR by treatment with anti TNF alpha		1996	ethiopia	D	49	locals?	9.0054	38.7636	Addis Abeba	Black Lion Hospital, Addis Ababa	endemic situation	NA	NA	Penicillin	600'000IUi.m	49		1		0		0	36	73.4694	NA	NA	severity of JHR and frequency greatly varied between the different fab and crontol goups
Proceedings of the 2013		2015	ethiopia	D	95	migrant workers (probably in same country though)	8.66666	39.4333	Welenchiti	Wolanchiti, Oromia Region, Ethiopia	outbreak	0.01	0.99	NA	NA	NA, tr was given, but not known to whom		0?		NA		0?	Na	Na	Na	NA	being homeless (OR = 21.6, 95% CI: 6.6-79.1) and illiteracy (OR= 11.5, 95% CI: 3.9-34.6) were risk factors, The overall attack rate was 5/1000
Recombinant human interleukin 10		2000	ethiopia	d	49	locals?	9.0054	38.7636	Addis Abeba	Addis ababa	endemic situation	0	49(incl)	p.penicillin	600'000IUi.m.	49		1		0		0	48	97.9592	0	0
Relapsing fever at Meshed, north-east persia		1921	NE persia	D	31	local and troops	36.3156	59.568	Mashhad	Meshed	epi?	NA	NA	tartar emetic (selbst autor meint dass praktisch wie untreated)		10		0		21		0		0			auch hier gab es Crisis!!
relapsing fever in Abyssinia		1942	ethiopia	D	32	15gold coast africans, 16 abyssinians, 1 Mukamba	6.85181	37.761	Soddo	Soddu, Lake district in abyssinia	epi/end	NA	NA	neoiacol (arsenic)	0.6 or 0.3i.v or dosage per kgi.m.	32		1		0		0	NA	NA	NA	NA
Relapsing fever in addis Ababa		1942	ethiopia	D	340	locals?	9.0054	38.7636	Addis Abeba	Menelik Hospital Addis ababa	epi/end	NA	NA	N.A.B. arsenical	NA	340		12		0		0	NA	NA	NA	NA
Relapsing fever in asylum seekers from Somalia arriving in Belgium		2016	Belgium	D	2	refugee (somalia)	50.8505	4.34878	Brussels	St. Pierre” University Hospital, Brussels	imported	0	2	Ceftriacon, doxycycline	Cef2g/d, doxy100mg/d 10 days	2		0		0		0	1	50	0	0
Relapsing fever in Gondar		2002	ethiopia	D	262	locals	12.6	37.4667	Gonder	Gondar college od medical sciences hospital	endemic situation	77	185	Penicillin, Tetra, Chloramphenicol	varies, see sheet	262		12		0-gab 20mit spontaner JHR		0	83	31.6794	NA	NA	262 (13177 amissions during study period (9/1995-8/2000) – 1.99%); 20 spontanous JHR
Relapsing fever in Korea		1955	korea	D	175	american soldiers, prisoners, koreans	37.5326	127.025	Seoul	Korea	war, endemic before	NA	NA	Na	NA	NA		11necropsies		NA		NA	NA	NA	NA	NA	interesting discussion about RF in asia
Relapsing fever in Raichur		1923	Raichur	?	500	locals?	16.212	77.3439	Raichur	near Raichur	outbreak?	Na	NA	NA	NA	NA		NA		NA		NA	NA	NA	NA	NA	70 deaths in total, 14% mortality
Relapsing fever in sudan and ethiopia		1974	Sudan/ethiopia	?	Nicht klar patienten	locals			nicht brauchbar	there have been several thousand cases in sudan and several hundred in ethiopia						NA		NA		NA		NA		#VALUE!
Results of a 10 year survey of LBRF in southern Ethiopa		2008	ethiopia	D	251	locals	7.30681	38.8151	Gambo Hospital	Gambo General Hospital, rural, between arsi and shoa regions, 250km south of addis ababa, 75'000 people in catchment area	endemic situation	NA	NA	NA	NA	NA		NA		NA		NA	NA	NA	NA	NA	. Overall incidence of 4.3/10’000 outpatients, but last 3 years nothing
Short report; diagnosis of borrelia QBC		2001	ethiopia	D/buffy coat	7	locals?	8.28333	37.7833	Welkite	Wolkite Health Clinic	endemic situation	Na	NA	NA	Na	Na		Na		NA		NA	NA	NA	NA	NA
Serodiagnosis of louse-borne		2000	sudan, rumbek	A	4	isolates form patietns	6.80619	29.6774	Rumbek	!southern sudan; sind nur isolate, wurden aber dort isoliert, also hat es dort die 4 gehabt	recent outbreak	Na	NA	Na	Na	Na		Na		Na		Na	Na	Na	NA	Na	, serum samples from 42, abtained 1970-1 in ethipia, addis ababa
Single dose doxycyline treatment LBRF and ET		1974	ethiopia	D	26	locals?	9.0054	38.7636	Addis Abeba	municipality clinic, Addis ababa	end?	NA	NA	Doxycycline	100mg SD p.o.	26		0		0		0	26	100	NA	NA
Some effects of LBRf on the heart		1970	ethiopia	D	50 (but they are part of the population studied by bryceson et al 1970 - no new patients)								blank	blank	bl	bl		bl		bl		bl	bl	bl	bl	bl
some experiences with enteric disease		1953	korea	D	2	prisoners (korean) of the UN	37.5326	127.025	Seoul	Korea	war	Na	Na	mepharsen	i.v 0.060gm	2excl	********	2excl		NA		NA	NA	NA	Na	N	Co-infekte mit s.enteritidis
Spirochaetal Shock syndrom		2014	Saudi Arabia	D	1	homeless population	21.4373	40.5127	Taif	King Abdul Aziz Specialist Hospital, Taif, Saudi Arabia	homeless	0	1	Tetracycline	500mg p.o.	1		0		0		0	1	100	0	0	wird nicht klar als JHR gekennzeichnet, aber als solche typisch
Story of hope hospital		1911	China	erwähnungen	90	?	31.8484	117.272	Hefei	!Northern Anhwei, china; publikation erst in 1961, auch hier nur anekdotisch, plus ort nicht klar, habe hauptstadt der provinz genommen	epidemic	NA	Na	NA	NA	NA		NA		NA		NA	NA	NA	NA	NA
Some studies on relapsing fever in the sudan		1969	Sudan	D	46	immigrants from upper nile province, southern sudan (a lot of asymptomatic cases!!)	15.5518	32.5324	Khartoum	Khartorum	imp/end created	17	25 (4children)	NA	Na	NA		NA		NA		NA	NA	NA	NA	NA	979 screened patients, 46 had positive blood smears
Studies of the machanism of JHR in LBRF		1972	ethiopia	D	9	locals?	9.0054	38.7636	Addis Abeba	Princess Tsehai Memorial Hospital, addis ababa	endemic situation	0	9	tetracycline	250mg i.v.	9		1		0		0	9	100	0	0
Spontaneous rupture of the spleen in RF		1950	Korea	D	1	soldiers american	37.4952	126.72	Bupyeong-Gu	382d station hospital	war	0	1	sympt	fluids etc	1	!!! Symptomatisch, ist das treated?? Plus ****	1	schwierig.. Hatte nur symptomatische therapie erhalten, aslo untreated	1excl	*****	1excl	0	0	0	0	did not receive RF-therapy!! And also a specific spleen rupture publication -> of course 100% mortality
Survey of 3 bacterial LB disease in Peru		1999	Peru	Antigen testing	2 sera from volunteers reacted with b.recurrentis Antigen		-14.2549	-72.5733	Totora	!Pampalliata Alta,Llanchu,Totora, Macha Baja; Totora als einziges auf google gefunden	endemic situation	NA	Na	NA	Na	NA		NA		NA		NA	Na	Na	NA	NA
Teracycline versus penicillin in the		1992	ethiopia	D	120	locals	13.4896	39.4786	Mekele	Mekele regional hospital, northern Ethiopia	epi	60	60	Tetracycline, penicillin	Sd 500mgp.o (children1/2),600'000IUi.m. (ch 1/2)	119	ein patient ist wegg, mit schlechter prognose, aber der report lautet 1 mort von 119. der tote war 2h nach admission, und in sehr shclechtetr verfassung, nochbevopr er penicillin erhlielt	1	1, +1ran away with family and poor prognosis, i assume 2, but 1 stated, so 1	0		0	48	40	2	1
Survey of borrelia recurrentis in karachi		1990	pakistan	D	2	?	24.9462	67.0056	Karachi	Karachi district	endemic situation	NA	NA	NA	NA	NA		NA		NA		NA	NA	NA	NA	NA
Studies on LBRF in Tunesia		1945	Tunesia	D	40+++	locals	37.1537	9.78594	Menzel Bourguiba	French Naval Hospital in Ferryville. (heute: Menzel Bourguiba)	epidemic	Na	NA	penicillin, neoarsphenamin		40		1		yes, not from this group, and these were only observational		NA	NA	NA	NA	NA	more patients, see study
Treatable bacterial…		2012	ethiopia	A/D was neg!	2	locals	6.85181	37.761	Soddo	!Soddo Christian Hospital, Wolaitta Soddo, achtung, hier könnte es sich auch um tb handeln	endemic situation	NA	NA	Ciproflox-miconazol	NA	1		NA		1		NA	NA	Na	NA	NA	important info, neg smear, 2 out fo 102 pos PCR, both LBRf misdiagnosed, that's why one remained untreated
Unexpected cause of high fever		2016	switzerland	D	1	eritrea refugee	47.6333	9.2333	Münsterlingen	Switzerland, Münsterlingen (unter bild)	imported	0	1	Doxycycline	NA	1		0		0		0	whs0	#VALUE!	0	0
Use of chloramphenicol		1954	Korea	D	27 with records (55 lost to follow up)		35.1028	129.04	Busan	MaryknoU Sisters' Clinic, Pusan, Korea (früher Pusan, heute Busan)	endemic/epi	10	16	Chloramphenicol	2gm(4x500mg) or 1gm(2x250mg)	27		0		0		0	Na	NA	NA	NA	55 more which didn't came back for follow up
Treatment of LBRF with low dose		1995	ethiopia	D	184	locals	12.6	37.4667	Gonder	Gondar college od medical sciences hospital	epidemic	24	160	Penicillin, Tetracaclin	100'000, 200'000. 400'000IUi.m., or 250mgp.o.	184		6		0		0	54	29.3478	NA	NA
Penicillin in the treatment of LBRF		1946	egypt	D	105	locals	30.0626	31.2497	Cairo	imbaba fever hospital, abyssia fever hospital, Cairo, Giza province	epidemic	15	90	Penicillin	25'000IU i.m every3h until 1'000'000 reached	52		1		53	0 (1mort, but excl due to concomittend puerperal fever)	0	NA	NA	2	1abort prior to adm in control group (excl, see right) 1 questionable outcome, frühgeburt	(in 3 of the control patients treatment was induced in attept to save life-these were excluded, 1 of them died
An epidemiological investigation foa rural district in Yugoslavia		1952	Bosnia	D	34	locals	44.7587	19.2144	Bijeljina	!Bosnia field investigation; also Bijeljina als stadt genommen, in diesem District wurde untersucht	epi/endemic	NA	NA	NA	Na	NA		NA		NA		NA	NA	NA	NA	NA	epidemiol. Field investigation, sehr interessant
Infection-related hospitalizations in refugee children		2016	Sweden	A?	1	immigrant	59.3346	18.0632	Stockholm	!Sweden; Stokholm, bei Autorin	imported	NA	NA	Na	NA	NA		Na		NA		NA	NA	Na	Na	Na	survey in sweden about hosp admission of refugee children and adolescents
Is over dependance on malariaRDTS disguising		2013	Ethiopia	D	33	locals, migrant workers	9.0054	38.7636	Addis Abeba	!Central ethiopia 2 district health centers and 11 satelite rural health posts;? Es wird Autor genommen, addis ababa	endemic	NA	NA	NA	NA	NA		NA		NA		NA	NA	NA	NA	NA	The overall prevalence of B. recurrentis infection was 1.4% (33/2326), of which 12 were migrant workers making the subgroup prevalence 11.3% (12/106)
Louse borne relapsing fever in Ethiopia. Borgnolo		1991	Ethiopia	D	104	locals, 50%ex-soldiers	7.95	39.1167	Asella	regional referral hospital of asella	epidemic	NA	NA	Low dose penicillin		104		4		0		0	NA	Na	NA	NA	a bit epi
Louse borne relapsing fever. Giulio borgnolo et al		1994	Somalia	?	30-80/d	Refugees (from ethiopia)	9.60393	43.3413	Wajaale	??Tug Wajale B camo	epidemic	NA	NA	doxy, peni then doxy, ampicillin pregnant	200mg; 400'000 then next day 200mg; amp 500mg 3xd for 5d	most		1.75% first, after change of strategy- 0.9%		NA		NA		Na			short letter about the ref camp epidemy. Nice mortality stats
Ovine polyclonal antiTNF fab antibodiessuppress JHR		1994	ethiopia	?	51	locals	9.0054	38.7636	Addis Abeba	Addis ababa	endemic/epi?	NA	NA	penicillin	not stated	51		not stated:0?		0		0	26	50.9804	Na	NA
Pentoxifylline fails to prevent Jarisch-Herxheimer reaction		1996	Ethiopia	D	19	locals	9.0054	38.7636	Addis Abeba	tikur anbessa, black lion hospital, addis abeba	endemic situation	1	17	Penicillin	600'000IUi.m.	18		NA		1~		?	19	100	Na	NA	1 had spontanous lysis of sp prior to treatment
Tumor necrosis factor, Il6…cuevas		1995	Ethiopia	D	25	locals	7.95	39.1167	Asella	Asella Hospital	epi/end	11	14	Tetracycline, Chloramphenicol	3d, (2g initial, thenn 250mg 4xd	25		1		0		0	14	56	NA	NA
																Coding:yellow, marked useful treated, orange, marked useful untreated
																bei ! Nochmals screenen, war da nicht ganz sicher
																Frage: wenn nicht explizit von toten gesprochen wird, kann man dann davon ausgehen dass im beobachtungszeitraum niemand gestorben ist?
																bei **** das sind patho berichte, fine das verfälscht die Daten eher!
																& follow up unklar, exl aus mort
																roter text: erwähnen mit gründen weshalb excluded
												Total number of treated patients		n=6136		Overall treated cases		5969		mortality in ansolute N					kontrolle, geht alles auf				Zuletzt noch entschieden *Pattern raus aus Mortality Overall und Jouveau ebenfalls da keine angaben, weil keine Angaben zu DG oder TH
												Total number of fatal outcome treated		n=271		Overall treated fatalities		236							0				zuletzt noch Ludlow eingefügt
								Overall CFR		0.0395		Overall mortality in %		0.0442		mortality trated in %		3.95376	3.95						271
								Overall CFR of patients treated with Arsenicals		0.05		N treated with Arsenicals		n=2338		Treated with Arsenicals		2338	0	117	hier ist der nordmann E drin
								Overall CFR of patients treated with Antibiotics		0.0328		Mortality treated with Arsenicals in %		0.05		mortality treated with arsenicals in %		5.00428	5										kontrolle
								Overall CFR of untreated patients		0.0595		N treated with Anibiotics		n=3631		Treated with Antibiotics		3631	0	119	hier ist der nordmann E drin								5969
												Mortality treated with Antibiotics		0.0328		mortality treated with antibiotics in %		3.27733	3.28
												N treated with drug not specified		n=167		Treatment not known		167	0	35			die letzten 2 mglw exlusion
												Mortality treated with drug not specified in %		0.2096		mortality treatment not known		20.9581	20.96
												Total untreated cases		n=581
												total untreated fatal outcome		n=38		Untreated cases		991	0	59		Untreated nur D		577	59
												mortality untreated		0.0654		mortality untreated		5.95358	5.95					10.2253
																Untreated cases including autopsy (neine, die sind excl)		991		59
																		5.95358	5.95			Untreated nur E		414	0		Untreated nur D ohne autopise ohne gefägnis		525	29
																								0					5.52381
																Mortality untreated ohne gefängnis und ohne autopise		939		29														Cohort of prisoner	Tote
																		3.08839				Untreated nur D mit auropsie (nein, die sind weg)		577	59							52		52	30
																								10.2253								52		57.6923
																																		Remaining cohort of mcculoch	tote
																																		16	2
MackieThe part played by pediculus coporis		1907	India	D	172	locals	Nashik	outbreak		nur epi angaben																								12.5
BögerDie Latente Rekurrensinfekttion		1943	Germany	D	46	soldiers	kaukasus? Südrussland, s.2 oben links	war						Neosalvarsan		NA	NA	NA	NA	N	Na			äusserts wenig angaben, eigentlich nur epi brauchbar, und zur diskusion ob wanzen die Krankheit auch übertragen könnten
HermantNote sur la fievre recurrente		1912	vietnam	D	56	locals		endemic						Arsenoobenzol		56	4							viel besprochen, z.t. auch epi/end fokus angesprochen. Viel über hygiene, und die dortigen probleme der diagnose
MouzelsNote sur 373 cas de fievre		1912	Vietnam	D	373									Arsenoobenzol		332	22	zu den22 (zu bedenken, dass 2 davon knapp vor eintritt also vor behandlung verstarben& 6 weitere 6h nach eintritt-extrem schlechter zustand, 6 weitere whs wegen dysenterie/typhus?) weiter S.10/11 die Autoren schereiben nur 4 tote der RF zu, alle anderen entweder durch andere KR oder COMPL
*El Ramly Relapsing fever (ist in manuell erfasster liste)		1946	Egypt	D, in den meissten fällen	2682		schöner artikel für die symptomatik!							Arsenicals und Penicillin, etc; die Zahlen sind aber nicht bracuhbar, es wird nicht klar wieviel mortalität aus welchen gruppen kommen			79	unklar, treated groups kommen etwa auf die hälfe, untreated wird aber nicht erwähnt, tabelle III s.36 ist schön aber nicht zur mortalität hin gesehen.				79	74 bad outcome	!sehr schöner SS teil ab S 17-22 79 schwangere: details, nachschauen! Plus 4 neugoborene, +intrauterine infekt?
Chakrabarty Relapsing fever (louse borne) in north east bengal		1948	Bengal (india?)	D	9	recruits	Central dooars	ende/epi (dreckige leute						N.A.B.		NA	NA	NA	NA					nur kleine epi angaben- rein in EPI
ChungPresence of spirochetes in Urine and pro		1938	China	D	41																			most spirochetes dead, but some viable form urine, and one from prostatic fluid
ConseilTraitement de la fievre recurrente par		1912	Tunesien	D, in den meissten fällen	20		Hopital de la Rabta							salvarsan, neosalvarsan		20	1
DarwishThe effect of penicilln..		1949	Egypt	D	4		Alexandria							nicht ganz klar ob nicht doch tick borne??
Jouveau-dubreuilFormule Leukocytaire et diminution		1919	China	D	91		Setchuan		nur epi		nicht viel mehr brauchbare infos, hauptsächlich mit eosinophilen und anderen leuks
Jouveau-dubreuilEtude clinique sur la fivre recurrente		1920	China	D	95?		Setchuan		1919		nicht ganz klar ob nicht z.t. pat von oben (aber eigentlich gleich, da weltkarte nur studien, nicht pat)					6	0	89	12
JukesPreliminary note on some cases of spirillia		1912	Inida	D	4													4	1nicht ganz klar ob untreated			1	1	miscarried and died on 9th day of disease s2
LevyTyphus Recurrens im kindesalter		1926	Europa	D (eher indirekt)	360	kinder	Odessa	endemic?	1917-1924							NA	NA	NA	NA					praktisch nur epi, und ein wenig diskusion , vor allem interessant, der usammenhang mit typus und weiter dass säuglinge eher wenig LBRF haben, letztendlich interessante bepobachtung, dass während hungerperioden eher viele atpyische verläufe beschrieben waren, in "normalen" zeiten, kaum
MargolisBoabachtungen über Rückfallfieber		1919	Europa	E nach absprache mit andi	343			post war						Salvarsan	0.6i.v. kind0.3i.v.	76	0	267	0	343 kranke, und 76 davon behandelt, rest unbehandelt, keine toten				die untreated sind abgeleitet von den treated (symptomatisch)
OettignerUeber das vorkommen einer ephemeren Roseola beim Rückfallfieber		1922	Europa	D	40		Witebsk	endemic/post war		nur epi info, und artikel über diese ephemeren effloreszenzen genannt roseola
RavinaTyphus recurrent contracte a pris		1950	Europa	D	1			indirectly imported						penicillonm	1000000	1	0	0	0
*RusselHuman and experimental Relapsing fevr		1931	Gold Coast	D	11		Accra			nur epi info
SergentFievre recurrente et ictere		1921	Alger	D	2	inoculiert durch affe, der widerrum von wildtyp algerier kranke								Arsenicals		2	0
Sterling-Okuniewski		1918	Lodz	E	18									Neosalvarsan		18	&&&whs0 unklar
Del PradoEstudio del tifus recurrente en el Peru		1920	Peru	D	6	indigens	viele Orte Peru							Arsenicals		4	1	2	0	NA	NA
ToyodaStudien übber die Recurrenspirochäten in Mandschurien		1919	Mandschurien	D	75									?			6 tote aber keine klaren angaben zu therapie							wenige angaben.
AntinoriDiagnosis of LBRF depsite negative		2017	Italy	A	2	migrant	Milano italy	imported						doxy 100mg		2	0	0	0	0? Bei 2tem patienten nil, beim 1sten wenig angaben	0	0	0
FascianaA new case of LBRfin sicily		2017	Italy	A	1	migrant	Paolo giaccome university hospital Palermo	imported						doxy, ceftr		1	0				NA	0	0
Alberernotifiable infectious diasesase		2018	Germany	E - hosp admission	2	migrant	Reception center Munich	imported						NA	NA	NA	NaNa	NA			NA	NA	NA	NA
NordmannOutbreak of LBRF in		2018	Ethiopia	C nach absprache mit Andi	63	locals	Asella	endemic						anibiotics		53	7	!!KLÄRUNG ANDInicht ganz klar, 1: von 54 pat eine behandlung unknown, 2 outcomo nicht klar, ob von dem known therapy oder nicht, plus einer referred, der ist unklar, ist zwar whs der gleiche, aber nicht klar definiert		schlechte zahlen, und autor selbtst meint, es habe keine limitetionen und grenzen/schwellen ab wann es JHR ist	0.074	NA	NA
AckermannScreening for infectious		2018	Germany	A	40-15(hoch separat publiziert)	migrant	Bavaria- Munich	imported		nur epi data				NA	NA
1steGarnhaman epidemic of louse-borne relapsing fever in Kenya		1947	Kenya	D	154	locals	mariakani	outbreak						nicht genügend angaben um klar festzustellen wieviele genau eine therapie erhalten haben und wieviele nicht, einzig 4% treated und 40% untreated wird angegeben (mort%)								3	3	achtung, s 151, mglw nicht alle schwangere angegeben
1steFryAn epidemic of 54 cases of relapsing fever observed in Birjand		1920	Persia	D	54	soldiers	Birjand (heute Iran	outbreak						arsenobillon		34	1	11	1	gibt eine reaktion an, aber nicht als JHR definiert
M1BelezkyDie Rekurrensspitochätose im zentralen		1930	Russland	D	5		Moskau	NA	pathologiebericht, keine weiteren Fälle, keine weiteren Infos
M2RobinsonTyphus fever in addis ababa		1943	Etiopia	D	12	locals	Addis Ababa	endemic		nur repi angaben, dass 12 fälle co-infektionene waren, rest des artikels war hauptsächlich über typhus
FinalLudlow 1943 Relapsing fever in Korea		1943	Korea	D	1	local	Seoul	endemic	March 31, 1913,		1	0		Salvarsan	NA	1	0	0	0					weitere angaben von noch mehr patienten mehr als 300, und 30 in einem bestimmten zeitraum ohne jedoch angaben zu diagnostik etc. deswegen nur 1 genommen									13.2075
FinalAli1918Relapsing fever, paper read at the		1918	India	D	13	locals	Bulandshahr		1908-1911	22-40	NA	NA		Arsenic	NA	keine klaren angaben, Arsenic in several cases, 2 tote, unklar wer welcher gruppe angehörte.								only in jails and police hospitals systematic blood examinations were made, deswegen wurde es gemäs autor nirgends sonst berichtet. Lice and bed bugs never examined microscopically
																								13.4831
									neues diagramm											nr of P		fatal
																	Treated with Arsenicals, D only			2262		117
									Antibiotics				0.0328				mortality treated with arsenicals in %			5.17241	5.17
									Arsenicals, "A-D"				0.0517				Treated with Arsenicals, E			76		0
									Arsenicals, including "E"				0.05							0
									Untreated, "A-D"				0.1023
									Untreated, "A-D", excluding extreme				0.0552				treated with antibiotics D only			3631		119
									Untreated, including "E"				0.0595							3.27733	3.28
									Untreated, including "E", excluding extreme				0.0309
																	overall treated, D only			5893		236		6136	(wäre plus 161 E von hosp adm unklare behandlung, und 76 E von Margolis)
																				4.00475	4
																									Jouvenau debruil ist mit seinen 6 raus aus den mortalitäten!
																									5969
									Cases diagnosed by microscopy and/or PCR	Cases diagnosed by microscopy and/or PCR, excluding prison series	Overall	Overall, excluding prison series															5893
								Overall treated	0.04		0.0395																5893
								Antibiotics	0.0328		0.0328
								Arsenicals	0.0517		0.05
								Untreated	0.1023	0.0552	0.0595	0.0309															577
										Cases diagnosed by microscopy and/or PCR		Overall
									Overall treated	n=5'893	0.04	n=5969	0.0395
									Antibiotics	n=3'631	0.0328	n=3'631	0.0328
									Arsenicals	n=2'262	0.0517	n=2'338	0.05
									Untreated	n=577	0.1023	n=991	0.0595

## Sheet: Data sheet JHR
Study	Type of study	First Author	Year	Location of St	Diagnostic Grade	Nr of patiens	JHR (n)	JHR (%)	Migrant/local (Status)	Latitude	Longitude	City	hospital/location/institution	Scenario	Female	Male	Origin	Drug used	D Regimen, Dose	Nr. treated	Mort treated	Nr untreated	Mort untreated	JHR (n)		JHR (%)	pregnancy	abortions	comments, matters of interest
Leucopenia and fever in the "Jarisch Herxheimer" reaction		Schofield	1968	Ethiopia	D	10	10	100	locals?	9.0054	38.7636	Addis Abeba	Princess Tsehai Memorial Hospital, addis ababa	endemic situation	NA	NA	ethiopian	tetra, peni	tetra (7) 250mgi.v., 500'000IU i.m cryst peni (1), 2 tetra post spontanous clearance	8	0	2?	0	10		100	0	0	Two patients were given 250mg tetracycline (after spirochaetes had disappeared spontaneously) (these acted as control), the JHR or JHR like was in all treated patients, with peni was severe, but started later, spontanous clearance reaction as well, but milder
Cardioarespiratory…		Warrell	1970	Ethiopia	D	19	19	100	locals	9.0054	38.7636	Addis Abeba	Princess Tsehai Memorial Hospital, addis ababa	endemic situation	0	19	Ethiopia	Tetracycline	250mg i.v. SD	19	0	0	0	19		100	0	0
Clinical and laboratory..bryceson		Bryceson	1970	Ethiopia	D	62	62	100	locals/immigrants (34)	9.0054	38.7636	Addis Abeba	Princess Tseia Memorial and st. Pauls hospital addis ababa	endemic situation	16	46	Ethiopia	Tetra, Peni (2)	250mg i.v. T, Peni 80'000 i.m. every 6h	61	3	1 (spontanous crisis)	0	62		100	6	2	Pregnant received Peni; additionaly 1 gave birth to a live premature infant, 3 pregnancies were uninterrupted
Penicillin vs. Tetracycline in the treatment…		Knaack	1972	Ethiopia	D	25	14	56	indigeous	9.0054	38.7636	Addis Abeba	St Pauls Hospital addis ababa	endemic?	1	24	Ethiopia	PAM, tetracycline	600'000IUi.m. or 250mgi.v.	25	0	0	0	14		56	NA	NA	all tetra, only 1 peni group had a clinical "crisis"
Studies of the machanism of JHR in LBRF		Bryceson	1972	Ethiopia	D	9	9	100	locals?	9.0054	38.7636	Addis Abeba	Princess Tsehai Memorial Hospital, addis ababa	endemic situation	0	9	ethiopia	tetracycline	250mg i.v.	9	1	0	0	9		100	0	0
Single dose doxycyline treatment LBRF and ET		Perine	1974	Ethiopia	D	26	26	100	locals?	9.0054	38.7636	Addis Abeba	municipality clinic, Addis ababa	end?	NA	NA	Ethiopia	Doxycycline	100mg SD p.o.	26	0	0	0	26		100	NA	NA
Louse borne relapsing fever II comparison (teil II von oberen)		Salih	1977	Sudan	D	160	23	14.38	!achtung, 160sindaus den 363 von oben				!""	"	12	148	"	peni, tetra	fortified procaine penicillin 400'000UI first day, next day 2g tetra in divided doses of 500mg every 6h	160	0(select. From above	0	0	23		14.38	"	"	22 der "JHR" waren leichte temp erhöhungen, muss man nochmals anschauen, autor so schein es mir präzisiert hier grenzwertig nicht
activation of…		Galloway	1977	Ethiopia	D	15	15	100	local	9.0054	38.7636	Addis Abeba	USNMRC 5, addia ababa	epi, endemic situation	3	13	Ethiopia	Doxycycline	100mg single dose	15	0	0	0	15		100	0	0
infection with b. recurrentis		Butler	1979	Ethiopia	D	90	78	86.67	locals	9.0054	38.7636	Addis Abeba	municipality clinic, Addis ababa	endemic situation	0	90	Ethiopia	tetra, ery or peni	SD	90	0	0	0	78		86.67	0	0
Phagozytosis of borrelia recurrentis		Butler	1980	Ethiopia	D	11	9	81.82	local?	9.0054	38.7636	Addis Abeba	Addis ababa, USNMRU&st.pauls hosp	endemic situation	0	11	ethiopia	Erythromycin stearate, tetracycline hydrochloride and procaine penicillin (or)	500mgp.o., 500mgp.oori.v.,600'000IU i.m	11	NA,whs 0	0	0	9		81.82	0	0
Meptazinol diminished the JHR etc		Teklu	1983	Ethiopia	D	33	33	100	locals?	9.0054	38.7636	Addis Abeba	St.Pauls Hospital, Addis Ababa	endemic situation	NA	NA	Ethiopia	tetra	250mg i.v. SD	33	NA	1?tetra fter clearance of sp		33		100	NA	NA	nochmals durchschauen, mglw biased weil eben genau die JHR auch die Fragestellung ist
Pathophysiology and Immunoogy of JHR		Warrell	1983	Ethiopia	D	12	12	100	locals?	9.0054	38.7636	Addis Abeba	Addis ababa, USNMRU	endemic situation	0	12	Ethiopia	PAM, pyrrolidino-methyl-tetracycline	600'000IUi.m. or 275mg i.v.	12	0	0*	0	12		100	0	0	wonderful JHR paper
antibiotic treatment		Perine	1983	Ethiopia	D	377	377	100	local	9.0054	38.7636	Addis Abeba	st. Pauls hospital addis ababa, municipal clinics or hospital outpatient clinics - final USNMRU 5	epidemic,endemic situation	13	364	NA	Penicillin aluminium monostearate (PAM), Procaine Penicillin, Ampicillin, Tetracycline HCI, Doxycycline, Erythromycin, Chloramphenicol	Single dose! PAM 600'000 u i.m. or 1'200'000 u i.m., PP 1'000'000 u i.m., Amp 500mg p.o., tetra HCI 250mg i.v. or 500mg p.o., doxy 100mg p.o., Ery 500mg p.o., Chloram 500mg p.o.	371	3	6	0	377		100	0	0
louse borne relapsing fever, mortality and frequency of the JHR		Zein	1987	Ethiopia	D	132	28	21.21	locals?	12.6	37.4667	Gonder	!teaching and provincial hospital northwestern Ethiopia	endemic situation	49	83	Ethiopia	peni, tetra	varying doses	132	5	0	0	28		21.21	NA	NA	Favoring tetra, since peni made more JHR and more deaths!
Clinial presentations		Brown	1988	Somalia	D	37	0	0	Refugees (from ethiopia)	9.60393	43.3413	Wajaale	Tugwajale B camp, northern Somalia 70km east of Hargeisa, 5km West of Ethiopian border; nicht ganz klar, aber nach bisschen recherche whs in wajaale somalia 70km westlich vonh… und 5km östlich der ethiop grenze	camp, outbreak`~	male:female 0.94		Ethiopia (Somali and Oromo ethinicity	Procai Peni, Tetra	300'000IU i.m first day, second day200mg oral docy	37	0	0	0	0		0	4	2	134 were screened (patients with fever of unknown origin) 37 cases, 4 pregnancies in last 3 months, 2 delivered stillbirths at time of relapsing fevr attack
Louse brone relapsing fever in Children		Mekasha	1992	Ethiopia	D	63	10	15.87	locals	7.66666	36.8333	Jimma	Jimma Teaching Hospital	epidemic period	29	34	Ethiopia	Penicillin, Tetracyclin	Initial treatment with penicillin and continued treatment with tetracycline for a couple of days was justifiable	63	0	0	0	10		15.87	0	0	!?Die häufigkeit der JHR wird von den Autoren selbst als 16.7% angegeben, kann aber gar nicht sein-das wären dann 10.5 patienten?!
Teracycline versus penicillin in the		Gebrehiwot	1992	Ethiopia	D	120	48	40	locals	13.4896	39.4786	Mekele	Mekele regional hospital, northern Ethiopia	epi	60	60	Ethiopian	Tetracycline, penicillin	Sd 500mgp.o (children1/2),600'000IUi.m. (ch 1/2)	120	1, +1ran away with family and poor prognosis	0	0	48		40	2	1
*Daniel Relapsing fever in children - demographic, social and clinical features		Daniel	1992	Ethiopia	D	80	26	32.5	locals	9.0054	38.7636	Addis Abeba	Ethio-swedesh children hospital Addis Abbeba	endemic situaion	35	45	Ethiopian	3 rregimens: penicillin then tetracyclin, choramphenicol, or erythromycin	see paper	80	1	0	0	26		32.5	Na	NA	JHR, 26 severe JHR, the rest had a moderate to mild!!! Ist in erster library
Detection of plasma tumor necrosis factor		Negussie	1992	Ethiopia	D	17	14	82.35	whs locals	9.0054	38.7636	Addis Abeba	Black Lion Hospital, Addis Ababa	endemic situation	0	17	ethiopia	Procai Peni	600'000 IU i.m.	17	0	0	0	14		82.35	0	0
Louse borne relapsing fever in ethiopian children borgnolo		Borgnolo	1993	Ethiopia	D	103	63	61.17	locals	7.95	39.1167	Asella	Asella Hospital, Arsi Region	epidemic/outbreak situation	47	56	Ethiopian	proc penicillin, danach peni+tetra oder chloramphenicol (<7y)	200'000IUi.m. + danach verstehe ich nicht (siehe abschnitt methods in studie)	103	2	0	0	63		61.17	0	0	kinder
Louse borne relapsing fever. A clinical end epidemiological		Borgnolo	1993	Ethiopia	D	389	168	43.19	locals	7.95	39.1167	Asella	Asella Hospital, it is the tertiary referral centre for Arsi region,southern Ethiopia	epidemy	124	265	Ethiopia	Penicillin	low dose (400'000IU) procaine penicillin i.m, repeated 12h after first dose	389	14	0	0	168		43.19	15	6
Ovine polyclonal antiTNF fab antibodiessuppress JHR		Knox	1994	Ethiopia	NA	51	26	50.98	locals	9.0054	38.7636	Addis Abeba	Addis ababa	endemic/epi?	NA	NA	ethiopida	penicillin	not stated	51	not stated:0?	0	0	26		50.98	Na	NA
Louse borne relapsing fever in southern Sudan		De Jong	1995	Southern Sudan	D	22	4	18.18	southernSudan	8.30306	30.1406	Leer	Leer Hospital, western upper nile province	epidemic situation	8	14	S. Sudan	Tetra, Peni	Our treatment regime was 1 g tetracycline twice daily for 2 d or 500 000 iu (300 mg) intramuscular benzylpenicillin (200’000 iu for children <12yo) daily for 2d if tetracycline was contraindicated	22	1	0	0	4		18.18	1	1
Treatment of LBRF with low dose		Seboxa	1995	Ethiopia	D	184	54	29.35	locals	12.6	37.4667	Gonder	Gondar college od medical sciences hospital	epidemic	24	160	Ethiopia	Penicillin, Tetracaclin	100'000, 200'000. 400'000IUi.m., or 250mgp.o.	184	6	0	0	54		29.35	NA	NA
Tumor necrosis factor, Il6…cuevas		Cuevas	1995	Ethiopia	D	25	14	56	locals	7.95	39.1167	Asella	Asella Hospital	epi/end	11	14	Ethiopia	Tetracycline, Chloramphenicol	3d, (2g initial, thenn 250mg 4xd	25	1	0	0	14		56	NA	NA
Prevention of JHR by treatment with anti TNF alpha		Fekade	1996	Ethiopia	D	49	36	73.47	locals?	9.0054	38.7636	Addis Abeba	Black Lion Hospital, Addis Ababa	endemic situation	NA	NA	ethiopia	Penicillin	600'000IUi.m	49	1	0	0	36		73.47	NA	NA	severity of JHR and frequency greatly varied between the different fab and crontol goups
Pentoxifylline fails to prevent Jarisch-Herxheimer reaction		Remick	1996	Ethiopia	D	19	19	100	locals	9.0054	38.7636	Addis Abeba	tikur anbessa, black lion hospital, addis abeba	endemic situation	1	17	Ethiopia	Penicillin	600'000IUi.m.	18	0?	1~	?	19		100	Na	NA	1 had spontanous lysis of sp prior to treatment
Effect of antibody..		Coxon	1997	Ethiopia	D	49	36	73.47	locals	9.0054	38.7636	Addis Abeba	Addis ababa (hospitals and health clinics)	endemic situation	3	46	ethiopia	Procai Peni	600'000 IU i.m.	49	NA	0	0	36		73.47	0	0
Recombinant human interleukin 10		Cooper	2000	Ethiopia	d	49	48	97.96	locals?	9.0054	38.7636	Addis Abeba	Addis ababa	endemic situation	0	49(incl)	ethiopia	p.penicillin	600'000IUi.m.	49	1	0	0	48		97.96	0	0
Relapsing fever in Gondar		Mitiku	2002	Ethiopia	D	262	83	31.68	locals	12.6	37.4667	Gonder	Gondar college od medical sciences hospital	endemic situation	77	185	Ethiopia	Penicillin, Tetra, Chloramphenicol	varies, see sheet	262	12	0-gab 20mit spontaner JHR	0	83		31.68	NA	NA	262 (13177 amissions during study period (9/1995-8/2000) – 1.99%); 20 spontanous JHR
Tewdros2002Relapsing fever in Hossana		Tewdros	2002	Ethiopia	D	106	80	75.47	locals	7.55	37.85	Hosaena=Hossana	Hossana Hospital	endemic situaion	25	81	Ethiopia	procaine penicilline, followed by tetracycline or chloramphenicol	200'000 to 400'000IU i.m., tetra 250mg quater in die (q.i.d. for three days) or chloramphenicol 12mg p.o. q.i.d.)	106	2	0	0	80		75.47
Spirochaetal Shock syndrom		Alfaifi	2014	Saudi Arabia	D	1	1	100	homeless population	21.4373	40.5127	Taif	King Abdul Aziz Specialist Hospital, Taif, Saudi Arabia	homeless	0	1	Saudi	Tetracycline	500mg p.o.	1	0	0	0	1		100	0	0	wird nicht klar als JHR gekennzeichnet, aber als solche typisch
Louse borne relapsing fever (Borrelia recurrentis) diagnosed in 15..		Hoch	2015	Germany	14A,1D	15	10	66.67	refugee (somalia, eritrea, Ethiopia)	48.1372	11.5761	Munich	Bavaria, Germany; meissten autoren aus münchen + ist landeshauptstadt	imported	0	15	12Somalia, 2 Eritrea, 1 Ethiopia	Doxycycline	NA	15	1	0	0	10		66.67	0	0	Achtung! All ten patients with available information had a JHR!
Louse borne relapsing fever borrelia recurrentis in asylum seekers in nehterlands		Wilting	2015	Netherlands	A	2	2	100	refugee (eritrea)	53.2192	6.56667	Groningen	University Medical Center Groningen (UMCG	imported	NA	NA	2Eritrea	Ceftriaxon, doxycyline	Cef, 2g/d-emp, doxy 200mgi.v./p.o.	2	0	0	0	2		100	0	0
louse borne relapsing fever osthoff 2016		Osthoff	2016	Switzerland	A	4	1	25	refugee (eritrea, somalia)	46.9481	7.44744	Bern	!3 institutions in CH, unklar, 2xbasel, 2xmendrisio, 1xzürich, habe mich für capital entschieden	imported	1	3	1Eritrea, 4Somalia	Cef, Doxy	varyinng,	4	0	0	0	1		25	0	0
louseborne relapsing fever among east african refugees		Lucchini	2016	Italy	A	5	2	40	Somalia	45.1162	7.74261	Turin	Turin, Italy	imported	0	5	Somalia	Doxy, Ceftriaxon	3xdocy, 1xdoxy+cef, 1xdoxy then Cef	5	0	0	0	2		40	0	0
Louse borne relapsing fever in young migrants 2015 ciervo		Ciervo	2016	Italy	A	3	1	33.33	refugee (somalia)	38.132	13.3356	Palermo	Sicily, Hospital Paolo Giaccone in Palermo, G. Di Cristina Hospital in Palermo, Hospital Paolo Giaccone	imported	0	3	Somalia	Ceftriaxon, doxycyline	Cef alone, 2x dexy and cef (100mg/D&2g/d)	3	0	0	0	1		33.33	0	0
Louse borne relapsing fever with meningeal involvement		Zammarchi	2016	Italy	A	1	1	100	refugee (somalia)	43.7792	11.2463	Florence	Careggi University Hospital, Florence, Italy	imported	0	1	Somalia	Ceftriaxon, doxycyline	cef-emp 2gi.v., doxy 100mg2xd for 7 days	1	0	0	0	1		100	0	0
Relapsing fever in asylum seekers from Somalia arriving in Belgium		Costescu	2016	Belgium	D	2	1	50	refugee (somalia)	50.8505	4.34878	Brussels	St. Pierre” University Hospital, Brussels	imported	0	2	Somalia	Ceftriacon, doxycycline	Cef2g/d, doxy100mg/d 10 days	2	0	0	0	1		50	0	0
25 cases of…		Seilmaier	2016	Germany	A	25	22	88	migrant, refugee	48.1372	11.5761	Munich	München, Klinikum München Schwabing	imported	2	23	23 Somalia, 2Eritrea	Doxycycline	100-200mg p.o initial, subsequently 4-7d 2xd 100mg p.o	25	0	0	0	22		88	0	0
borrelia recurrentis infection		Von Both	2016	Germany	A	1	1	100	migrant/refugee	48.1372	11.5761	Munich	munich	imported	0	1	Somalia	Doxycycline	NA	1	0	0	0	1		100	0	0
louse borne relapsing fever in Finnland		Hytonen	2017	Finnland	A	2	2	100	Somalia	60.1921	24.9458	Helsinki	!regional hospital, in southern and northern Finnland (details, see map)	imported	0	2	Somalia	Cefuroxime, Tetra, Ceftriaxon, Meropenem, doxy	details in sheet	2	0	0	0	2		100	0	0
						Summe	Summe	Total JHR%																		habe auf 2 dez stellen gerundet
						2618	1452	55.4622
								55.79
						Perine 2x bei den fokus non jhr obwohl beide mal 100%
						Fokus JHR	Fokus JHR	Total JHR%
						603	432	71.6418
								71.78			Konsequenterweise sollten Butlers 2 studien hier schon dabaei sein, wenn reingenommen, gibt’s ein plus von ca 2.5%
						Fokus non JHR
						2015	1020	50.6203
								50.62			Butlers studien machen hier ein minus von ca 1.7%
						FokusJHR mit Perine	Fok JHr mit Perine	Total JHR mit Perine		Hier werden die 2 perine, welche zwar auf treatment fokusieren, jedoch jhr präzise angreifen, resp. Der worker mitgearbeitet - sensibilisiert war. Butlers zwei studien gehen auch in die Richtung, deshalb mit rein, einerseits gehen sie in richtung phagozytose und endotocxiin andererseits
						1006	835	83.002
								82.55			Butlers 2 studien machen hier ein plus von ca 0.4%, also praktisch nichts
						Fokus non JHR ohne perine	Fokus non JHR ohne Perine	Total JHR ohne perine
						1612	617	38.2754
								38.29			Butlers 2 studien machen hier ein minus von ca. 2.9%

## Sheet: Data sheet Figure 4 & Table 6
First Author	Year	Country	Grade of Diagnosis	Number of pregnancies	Adverse Pregnancy Outcomes	Adverse Pregnancy Outcomes in %	Uninterrupted Pregnancies		Abortions/Miscarriage/Stillbirth	Premature Delivery	APO in %	UP in %
Bryceson	1970	Ethiopia	D	6	3	50	3		2	1	50	50
Brown	1988	Somalia	D	4	2	50	2		2	0	50	50
De Jong	1995	Southern Sudan	D	1	1	100	0		1	0	100	0
Borgnolo	1993	Ethiopia	D	15	6	40	9		6	0	40	60
Gebrehiwot	1992	Ethiopia	D	2	1	50	1		1	0	50	50
Ingraham	1946	Egypt	D	2	2	100	0		1	1	100	0
Sergent	1922	Algerie	in doubt, "E", some D but not clearly stated	30	4	13.33	26		4	0	13.3333	86.6667
Benhamou	1945	Algerie	NA, in doubt "E"	54	49	90.74	5		NA	NA	90.7407	9.25926
Chung	1939	China	D	2	1	50	1		0	1	50	50
McCulloch	1925	Nigeria	D	2	2	100	0		2	0	100	0
Robertson	1932	China	D	5	3	60	2		2	1	60	40
El Ramley	1946	Egypt	D	79	68	86.08	11		66	2	86.0759	13.9241
Jukes	1912	India	D	1	1	100	0		1	0	100	0
Garnham	1947	Kenya	D	3	3	100	0		3	0	100	0
				Including "E"	total number of pregn	Uninterrupted pregnancies	Premature deliveries	Abortions	Not specified			"D" only	total preg	Uninterrupted pregnancies	Premature deliveries	Abortions
				absolut	206	60	6	91	49				122	29	6	87
				in %	100	29.1262	2.91262	44.1748	23.7864				100	23.7705	4.91803	71.3115
				gerundet	100	29.13	2.91	44.17	23.79				100	23.77	4.92	71.31
						0.2913	0.0291	0.4417	0.2379					0.2377	0.0492	0.7131
				sauber		Unaffected pregnancies (n = 60)	Premature deliveries (n = 6)	Abortions (n = 91)	Not specified events (n = 49)			sauber		Uninterrupted pregnancies (n = 29)	Premature deliveries (n = 6)	Abortions (n = 87)
						0.2913	0.0291	0.4417	0.2379					0.2377	0.0492	0.7131
						0.2913	0.0291	0.4417	0.2379					0.2377	0.0492	0.7131
